# Supplementary material for: Crystal structure of 2-(2,3-di­meth­oxy­naphthalen-1-yl)-3-hy­droxy-6-meth­oxy-4H-chromen-4-one
Source: Acta Crystallogr E Crystallogr Commun. 2015 Oct 14;71(Pt 11):o842–3. doi: 10.1107/S2056989015018861 (PMC4645031; doi:10.1107/S2056989015018861)
Supplement: Supplementary file 2 [file e-71-0o842-Isup2.hkl]

# 
# h,k,l, Fc-squared, Fo-squared, sigma(Fo-squared) and status flag 
# 
data_I
_shelx_title ' DK541B in P2(1)/c' 
_shelx_refln_list_code          4 
_shelx_F_calc_maximum      252.28 
_exptl_crystal_F_000       792.00 
_reflns_d_resolution_high  0.7493 
 
loop_ 
 _symmetry_equiv_pos_as_xyz 
 'x, y, z' 
 '-x, y+1/2, -z+1/2' 
 '-x, -y, -z' 
 'x, -y-1/2, z-1/2' 
 
_cell_length_a    11.8571 
_cell_length_b     9.0888 
_cell_length_c    17.3977 
_cell_angle_alpha  90.000 
_cell_angle_beta   95.253 
_cell_angle_gamma  90.000 
 
_shelx_F_squared_multiplier     1.000 
 
loop_ 
 _refln_index_h 
 _refln_index_k 
 _refln_index_l 
 _refln_F_squared_calc 
 _refln_F_squared_meas 
 _refln_F_squared_sigma 
 _refln_observed_status 
   1   0   0      310.34      303.39      7.08 o 
   2   0   0    10974.64    10620.54    208.04 o 
   3   0   0    18336.26    17696.84    356.19 o 
   4   0   0      334.72      391.75      8.34 o 
   5   0   0      237.08      196.70      7.58 o 
   6   0   0     1693.77     1880.18     21.98 o 
   7   0   0      938.93     1067.82     17.26 o 
   8   0   0        6.89       14.04      2.55 o 
   9   0   0      299.82      282.94     22.37 o 
  10   0   0      128.54      129.03     16.54 o 
  11   0   0       10.96        7.41      6.48 o 
  12   0   0        0.67       -1.59      4.04 o 
  13   0   0        0.75        5.29      6.29 o 
  14   0   0        0.80        0.33      4.10 o 
  15   0   0       51.26        2.58      6.15 o 
   1   1   0     1448.94     1383.81     13.45 o 
   2   1   0     9286.96     8503.76     51.21 o 
   3   1   0     1431.73     1583.18     12.31 o 
   4   1   0     1130.88     1277.81     11.52 o 
   5   1   0      176.48      190.90      4.44 o 
   6   1   0       24.56       32.70      2.14 o 
   7   1   0       43.21       48.88      4.65 o 
   8   1   0       10.75        7.69      2.35 o 
   9   1   0       15.87       14.53      5.08 o 
  10   1   0       34.35       33.49      7.74 o 
  11   1   0        2.94        4.15      3.88 o 
  12   1   0      101.60      107.11     14.49 o 
  13   1   0       14.61       20.50      6.60 o 
  14   1   0       15.07        9.01     12.34 o 
  15   1   0       24.52       14.42     28.98 o 
   0   2   0     6191.64     5763.49     52.27 o 
   1   2   0     4643.05     4536.83     71.90 o 
   2   2   0     5202.63     4944.07     39.81 o 
   3   2   0      109.36      119.77      4.04 o 
   4   2   0     1544.37     1517.55     14.62 o 
   5   2   0      621.71      765.21     11.50 o 
   6   2   0        0.60        9.62      1.55 o 
   7   2   0        4.50        2.13      1.68 o 
   8   2   0       11.59       10.08      2.91 o 
   9   2   0       83.41       64.47      5.78 o 
  10   2   0        4.93        5.04      5.82 o 
  11   2   0        0.04        5.06      3.91 o 
  12   2   0        1.09        2.17      3.76 o 
  13   2   0       49.41       50.63      9.62 o 
  14   2   0        5.00       -1.08      5.56 o 
  15   2   0        3.14       -2.04      4.28 o 
   1   3   0      828.24      791.88     19.36 o 
   2   3   0      340.51      336.52      8.79 o 
   3   3   0       44.02       26.80      2.50 o 
   4   3   0      643.16      548.92     10.30 o 
   5   3   0      252.23      299.33      7.80 o 
   6   3   0       45.81       49.90      3.40 o 
   7   3   0        4.82        3.90      1.29 o 
   8   3   0      168.44      156.42      9.15 o 
   9   3   0        0.32        2.71      2.40 o 
  10   3   0        1.61        0.38      3.00 o 
  11   3   0       95.44       89.02     10.97 o 
  12   3   0        4.49        3.31      3.94 o 
  13   3   0       59.53       40.17      9.54 o 
  14   3   0        1.28        1.89      4.47 o 
  15   3   0       12.18       10.36     11.22 o 
   0   4   0     3569.81     3643.00     56.84 o 
   1   4   0      994.67      991.89     17.03 o 
   2   4   0       17.76        8.33      2.30 o 
   3   4   0     1290.14     1266.14     18.56 o 
   4   4   0       52.92       58.32      3.55 o 
   5   4   0      287.51      270.54      8.42 o 
   6   4   0      115.75       93.28      5.14 o 
   7   4   0        2.29        3.10      1.79 o 
   8   4   0        0.34       -1.16      1.84 o 
   9   4   0      124.36      102.17      8.07 o 
  10   4   0      480.10      460.20     22.65 o 
  11   4   0      201.90      211.47     16.30 o 
  12   4   0       20.82        5.06      5.09 o 
  13   4   0       16.27       12.45     10.29 o 
  14   4   0       32.65       10.59     18.36 o 
   1   5   0      860.07      930.69     22.94 o 
   2   5   0       10.97        5.72      1.41 o 
   3   5   0      384.00      384.18     10.43 o 
   4   5   0      778.14      759.20     14.60 o 
   5   5   0      177.29      154.50      7.13 o 
   6   5   0        2.81        2.41      1.65 o 
   7   5   0        1.15       -1.33      1.87 o 
   8   5   0       35.08       37.27      5.53 o 
   9   5   0       30.54       30.03      5.72 o 
  10   5   0        3.65       -2.00      2.00 o 
  11   5   0       70.28       86.86     10.94 o 
  12   5   0       19.73       19.82      8.54 o 
  13   5   0       28.62        5.72     14.89 o 
  14   5   0        1.75        2.18      4.87 o 
   0   6   0      563.46      629.68     29.58 o 
   1   6   0      310.79      338.13     15.47 o 
   2   6   0        9.25       12.45      2.31 o 
   3   6   0      258.47      234.11     10.53 o 
   4   6   0      127.26       96.21      6.08 o 
   5   6   0       57.69       65.64      4.61 o 
   6   6   0      109.87      103.89      6.63 o 
   7   6   0       27.70       32.30      5.92 o 
   8   6   0       16.02       12.11      3.93 o 
   9   6   0        0.00        3.83      2.75 o 
  10   6   0        5.22        1.85      2.77 o 
  11   6   0        2.65        3.16      3.46 o 
  12   6   0       32.14       12.72     20.48 o 
  13   6   0        4.23        7.12      5.86 o 
   1   7   0      306.89      271.01     15.29 o 
   2   7   0       50.04       44.61      5.40 o 
   3   7   0      116.36      116.29      7.13 o 
   4   7   0       17.88       12.51      3.21 o 
   5   7   0        0.78       -1.09      1.48 o 
   6   7   0      100.95      110.92      7.31 o 
   7   7   0        9.72        5.85      3.08 o 
   8   7   0       65.04       65.75      7.31 o 
   9   7   0       73.68       73.88      9.79 o 
  10   7   0       14.36       11.52      4.21 o 
  11   7   0       33.90       39.33      9.16 o 
  12   7   0        1.01       -1.91      4.08 o 
   0   8   0        5.72        3.71      4.57 o 
   1   8   0      201.56      186.91     11.19 o 
   2   8   0        0.78       -1.98      1.98 o 
   3   8   0      189.85      171.35     10.68 o 
   4   8   0       68.54       54.63      5.55 o 
   5   8   0      146.67      159.12      8.92 o 
   6   8   0        0.50        1.86      2.99 o 
   7   8   0        0.07        1.32      2.40 o 
   8   8   0        0.28       -0.59      2.59 o 
   9   8   0       27.46       19.78      5.36 o 
  10   8   0       11.65       15.62      5.76 o 
  11   8   0       14.32       10.32      5.33 o 
   1   9   0       83.74       80.14     10.05 o 
   2   9   0       13.00       13.63      4.30 o 
   3   9   0       15.00       10.60      4.20 o 
   4   9   0       72.63       72.43      7.53 o 
   5   9   0      103.63      112.03      9.39 o 
   6   9   0       26.17       22.08      5.47 o 
   7   9   0       40.13       34.33      7.04 o 
   8   9   0       15.03       16.39      4.80 o 
   9   9   0        3.41        4.49      4.16 o 
  10   9   0        0.00        0.98      3.17 o 
   0  10   0       17.15       23.27      6.69 o 
   1  10   0        6.34        5.58      2.71 o 
   2  10   0        6.93        5.79      2.69 o 
   3  10   0       22.43       21.10      5.88 o 
   4  10   0       61.79       69.52     14.26 o 
   5  10   0        0.88       -1.39      4.43 o 
   6  10   0       11.99       19.76      6.82 o 
   7  10   0        2.01        5.62      4.23 o 
   8  10   0        7.49        9.63      3.72 o 
   1  11   0        0.73        0.78      2.39 o 
   2  11   0        5.11        1.01      2.14 o 
   3  11   0        2.48       -2.33      2.33 o 
   4  11   0      115.28      134.95     11.78 o 
   5  11   0        0.41        3.51      4.00 o 
   6  11   0        7.15        2.52      4.03 o 
   0  12   0        0.87       -1.95      5.82 o 
   1  12   0        1.79       -0.47      2.89 o 
   2  12   0       19.97       13.85     11.27 o 
 -15   1   1        6.68       -0.78      4.10 o 
 -14   1   1        1.14        1.02      3.30 o 
 -13   1   1       33.62       36.81      8.75 o 
 -12   1   1       34.18       34.43      8.45 o 
 -11   1   1      319.39      329.66     19.18 o 
 -10   1   1      151.57      156.26     12.78 o 
  -9   1   1      104.13       86.81      9.38 o 
  -8   1   1        1.95        0.73      1.18 o 
  -7   1   1        3.44        7.29      1.53 o 
  -6   1   1     1785.32     1984.20     18.63 o 
  -5   1   1      300.36      302.97      6.47 o 
  -4   1   1      611.63      730.57     10.21 o 
  -3   1   1     9069.48     8814.92     33.65 o 
  -2   1   1      109.51      116.18      3.93 o 
  -1   1   1     3414.11     3318.96     30.38 o 
   0   1   1     3053.99     2864.70     13.16 o 
   1   1   1     2492.86     2357.19     13.51 o 
   2   1   1     4699.94     4737.81     27.56 o 
   3   1   1     4824.25     4628.99     45.16 o 
   4   1   1      182.49      155.50      5.71 o 
   5   1   1     3612.87     3532.92     28.42 o 
   6   1   1      667.08      710.57     13.55 o 
   7   1   1     2226.68     2331.97     25.94 o 
   8   1   1       66.36       69.73      4.98 o 
   9   1   1       45.48       63.05      8.30 o 
  10   1   1       27.81       32.10      7.15 o 
  11   1   1      220.03      226.01     16.21 o 
  12   1   1       12.26       18.04      6.31 o 
  13   1   1       10.04        5.28      4.09 o 
  14   1   1       12.30       -0.67      2.36 o 
  15   1   1       36.12        3.10      4.61 o 
 -15   2   1        0.21        2.24      3.95 o 
 -14   2   1       13.08        8.85      6.65 o 
 -13   2   1       23.93       30.32      8.53 o 
 -12   2   1       18.04       27.18      7.53 o 
 -11   2   1      306.68      293.55     21.41 o 
 -10   2   1       19.66       13.51      5.12 o 
  -9   2   1      192.83      165.41      8.94 o 
  -8   2   1        0.95        6.31      2.31 o 
  -7   2   1      367.26      329.47      8.22 o 
  -6   2   1     2596.66     2735.69     22.26 o 
  -5   2   1     2184.01     2294.68     70.98 o 
  -4   2   1      246.11      215.60      5.83 o 
  -3   2   1      157.31      145.37      4.62 o 
  -2   2   1      189.28      193.97      6.70 o 
  -1   2   1    11560.72    10846.99     70.79 o 
   0   2   1     2257.32     2109.86     27.79 o 
   1   2   1      310.35      313.39      7.07 o 
   2   2   1     5175.56     4923.50     44.18 o 
   3   2   1       35.98       38.91      2.21 o 
   4   2   1      455.16      494.69      9.14 o 
   5   2   1     2428.82     2691.36     28.13 o 
   6   2   1       44.55       28.93      3.61 o 
   7   2   1      251.59      241.83      9.48 o 
   8   2   1      140.30      113.77      6.96 o 
   9   2   1      130.64      152.69     12.06 o 
  10   2   1      254.65      272.39     16.79 o 
  11   2   1      319.86      329.91     39.04 o 
  12   2   1        1.99        1.96      3.34 o 
  13   2   1        6.04        4.15      4.12 o 
  14   2   1        1.18        0.94      3.15 o 
  15   2   1       10.63        4.13     16.91 o 
 -15   3   1       19.47        9.52     11.84 o 
 -14   3   1        0.80        0.31      3.60 o 
 -13   3   1       14.09       16.24      6.25 o 
 -12   3   1      223.46      216.81     16.88 o 
 -11   3   1      104.09       82.95     10.43 o 
 -10   3   1      218.29      241.78     19.55 o 
  -9   3   1        5.16        4.64      2.65 o 
  -8   3   1        4.15        0.62      1.89 o 
  -7   3   1       50.98       42.31      3.40 o 
  -6   3   1        6.93        8.05      1.75 o 
  -5   3   1      110.08       77.87      4.28 o 
  -4   3   1       13.83       18.17      2.46 o 
  -3   3   1      858.50      912.47     14.77 o 
  -2   3   1       27.09       18.40      1.45 o 
  -1   3   1     2620.98     2457.51     23.99 o 
   0   3   1      956.75      857.87     16.94 o 
   1   3   1      231.64      249.06      7.58 o 
   2   3   1      427.00      368.25      9.19 o 
   3   3   1       37.20       48.56      3.30 o 
   4   3   1      118.55      121.13      4.16 o 
   5   3   1      406.09      468.16      7.44 o 
   6   3   1       38.59       51.14      3.21 o 
   7   3   1       36.02       34.62      5.26 o 
   8   3   1       57.48       54.94      5.62 o 
   9   3   1      384.15      406.56     14.42 o 
  10   3   1       11.61       13.68      5.45 o 
  11   3   1       44.85       57.69      9.21 o 
  12   3   1        7.71        6.59      4.45 o 
  13   3   1       56.84       79.60     10.87 o 
  14   3   1       21.22        0.21      9.26 o 
  15   3   1        0.23       -1.41      4.44 o 
 -14   4   1        9.34        3.26      4.43 o 
 -13   4   1        4.64        2.07      4.80 o 
 -12   4   1       53.51       56.83     10.01 o 
 -11   4   1      148.36      137.12     13.32 o 
 -10   4   1        3.92       15.95      4.15 o 
  -9   4   1       23.33       22.26      4.74 o 
  -8   4   1        0.25        0.16      1.97 o 
  -7   4   1      258.47      258.12      8.66 o 
  -6   4   1      640.94      675.69     14.33 o 
  -5   4   1      760.02      813.67     14.65 o 
  -4   4   1       16.08       10.82      2.62 o 
  -3   4   1        2.29        1.06      1.19 o 
  -2   4   1        7.82        5.81      1.21 o 
  -1   4   1      572.97      430.06     13.71 o 
   0   4   1     2740.45     2629.98     34.30 o 
   1   4   1       49.12       35.20      3.84 o 
   2   4   1     1401.01     1611.28     30.31 o 
   3   4   1      123.07      147.26      7.04 o 
   4   4   1     3235.73     3319.65     27.37 o 
   5   4   1       13.94       14.27      2.20 o 
   6   4   1       33.31       37.18      3.40 o 
   7   4   1        1.65        2.89      2.39 o 
   8   4   1       28.56       22.40      4.63 o 
   9   4   1        2.84        1.34      2.34 o 
  10   4   1      126.58       98.22     13.27 o 
  11   4   1      232.24      294.05     19.23 o 
  12   4   1        3.36        9.16      5.12 o 
  13   4   1        2.20        4.41      4.42 o 
  14   4   1        4.94       -1.95      3.27 o 
 -14   5   1        9.41        2.84      6.68 o 
 -13   5   1        7.00        4.66      5.76 o 
 -12   5   1      210.50      238.55     18.59 o 
 -11   5   1       38.33       54.35      9.11 o 
 -10   5   1      192.97      193.37     11.72 o 
  -9   5   1       51.88       47.42      6.17 o 
  -8   5   1       62.76       77.91      7.34 o 
  -7   5   1       22.65       21.80      3.40 o 
  -6   5   1       95.40       88.06      5.68 o 
  -5   5   1       22.97       19.59      3.39 o 
  -4   5   1       22.34       17.60      3.51 o 
  -3   5   1       66.98       61.79      4.49 o 
  -2   5   1      724.89      706.26     17.61 o 
  -1   5   1      732.24      687.44     28.52 o 
   0   5   1        0.13        3.81      3.11 o 
   1   5   1      241.17      253.36     12.24 o 
   2   5   1      202.33      198.92      8.91 o 
   3   5   1        2.47        1.74      1.62 o 
   4   5   1      436.85      404.52     10.69 o 
   5   5   1      384.88      382.52      9.49 o 
   6   5   1      193.96      187.98      7.89 o 
   7   5   1       89.49       80.16      7.20 o 
   8   5   1       13.96       10.67      3.67 o 
   9   5   1       27.03       25.80      5.32 o 
  10   5   1      289.90      279.82     18.53 o 
  11   5   1       93.50       93.68     11.38 o 
  12   5   1        0.79        1.81      4.66 o 
  13   5   1        2.96       -0.12      3.26 o 
  14   5   1        9.73       11.93      9.13 o 
 -13   6   1       33.81       15.72     29.91 o 
 -12   6   1        0.03        1.91      3.57 o 
 -11   6   1        4.97        3.07      4.32 o 
 -10   6   1       67.47       72.63      7.74 o 
  -9   6   1       47.58       53.64      8.31 o 
  -8   6   1      233.75      243.56     16.39 o 
  -7   6   1       18.85       16.26      4.40 o 
  -6   6   1      153.68      159.05      8.08 o 
  -5   6   1       77.05       83.49      6.76 o 
  -4   6   1        2.39        1.65      1.54 o 
  -3   6   1       23.47       25.47      3.68 o 
  -2   6   1       14.96       17.01      2.24 o 
  -1   6   1       37.55       35.58      4.73 o 
   0   6   1      472.29      461.88     18.04 o 
   1   6   1      114.38      110.73      9.20 o 
   2   6   1       13.70       13.60      3.44 o 
   3   6   1       30.47       37.48      4.91 o 
   4   6   1      162.30      148.37      7.32 o 
   5   6   1        6.49        7.94      2.25 o 
   6   6   1      206.51      201.64      8.97 o 
   7   6   1        0.52        0.63      2.19 o 
   8   6   1        7.52        3.35      2.64 o 
   9   6   1       38.69       36.03      6.04 o 
  10   6   1        0.00       -2.15      2.15 o 
  11   6   1        0.24        1.05      3.65 o 
  12   6   1       67.00       59.34      9.63 o 
  13   6   1        4.21        6.54      4.94 o 
 -12   7   1        3.84        1.01      4.12 o 
 -11   7   1       47.23       16.82     23.85 o 
 -10   7   1       58.50       76.06      8.06 o 
  -9   7   1      231.82      274.07     14.95 o 
  -8   7   1       93.89       97.08      8.86 o 
  -7   7   1       14.40       16.56      4.59 o 
  -6   7   1       13.32       13.18      3.24 o 
  -5   7   1       11.36        7.91      2.96 o 
  -4   7   1        1.06        1.84      1.94 o 
  -3   7   1        0.30       -0.50      1.56 o 
  -2   7   1      174.54      173.35     10.05 o 
  -1   7   1       26.50       22.60      4.62 o 
   0   7   1      213.94      208.89     13.52 o 
   1   7   1        6.23        4.48      3.51 o 
   2   7   1       12.62       16.26      4.94 o 
   3   7   1        1.69        2.87      2.06 o 
   4   7   1       11.63       13.88      3.24 o 
   5   7   1        0.03        2.64      1.68 o 
   6   7   1        4.93        4.81      2.43 o 
   7   7   1       65.55       70.56      7.53 o 
   8   7   1       77.59       89.10      8.48 o 
   9   7   1       53.53       44.26      6.49 o 
  10   7   1       21.33       17.22      6.25 o 
  11   7   1       24.58       33.14      8.64 o 
  12   7   1       38.82       45.99     10.52 o 
 -11   8   1       28.55        6.47     16.74 o 
 -10   8   1       35.29       26.54      7.03 o 
  -9   8   1        0.85        1.78      3.01 o 
  -8   8   1        9.86       11.85      4.18 o 
  -7   8   1       10.52       14.96      4.84 o 
  -6   8   1        0.09       -0.21      1.99 o 
  -5   8   1      400.86      421.01     16.88 o 
  -4   8   1        5.23        8.70      2.85 o 
  -3   8   1      102.73       92.39      7.95 o 
  -2   8   1      138.25      122.22      9.45 o 
  -1   8   1       28.70       35.36      5.87 o 
   0   8   1      275.94      225.42     12.39 o 
   1   8   1       88.54       79.10      7.55 o 
   3   8   1       89.18       73.26      7.25 o 
   4   8   1       13.37       14.59      3.68 o 
   5   8   1       16.26       11.61      2.88 o 
   6   8   1       12.81       19.90      5.05 o 
   7   8   1       23.35       20.55      5.36 o 
   8   8   1        2.60        0.37      2.22 o 
   9   8   1        6.25        3.02      4.69 o 
  10   8   1        0.00       -1.98      1.98 o 
  11   8   1        1.42       -1.03      4.06 o 
 -10   9   1        4.48        4.80      3.65 o 
  -9   9   1        0.29        3.53      2.69 o 
  -8   9   1        2.78        3.78      2.74 o 
  -7   9   1        4.10        8.90      3.86 o 
  -6   9   1       85.74       95.74      9.24 o 
  -5   9   1      220.61      255.42     14.10 o 
  -4   9   1        7.93        9.40      4.27 o 
  -3   9   1       52.56       48.26      6.44 o 
  -2   9   1       51.56       45.54      6.73 o 
  -1   9   1      169.36      152.42     10.94 o 
   0   9   1       87.52       83.63      8.34 o 
   1   9   1       86.23       62.27      9.23 o 
   2   9   1       50.49       47.38      5.63 o 
   3   9   1      139.11      122.17      8.48 o 
   4   9   1      159.39      153.66     10.81 o 
   5   9   1        0.78        0.86      2.23 o 
   6   9   1       71.27       59.52      7.52 o 
   7   9   1       10.82       12.09      3.75 o 
   8   9   1       16.87       24.86      5.19 o 
   9   9   1        2.24        2.93      2.44 o 
  10   9   1        0.10       -2.44      2.44 o 
  -8  10   1        1.15        4.33      3.66 o 
  -7  10   1        3.52        1.17      2.88 o 
  -6  10   1        0.00       -0.41      2.32 o 
  -5  10   1       54.16       31.25     31.50 o 
  -4  10   1       49.60       38.11     11.45 o 
  -3  10   1       38.19       42.30      6.61 o 
  -2  10   1       98.45      126.41     10.41 o 
  -1  10   1       24.06       26.70      7.55 o 
   0  10   1        0.25       -2.12      2.12 o 
   1  10   1        5.07        3.83      2.74 o 
   2  10   1        4.36       -1.86      1.97 o 
   3  10   1        1.48        3.23      2.30 o 
   4  10   1      128.52      121.67      8.94 o 
   5  10   1        8.71        5.31      4.43 o 
   6  10   1        9.52        7.89      3.25 o 
   7  10   1        0.01       -0.37      2.22 o 
   8  10   1        5.52        6.10      3.69 o 
  -6  11   1        0.04        0.99      7.41 o 
  -4  11   1       49.05       68.68     13.30 o 
  -3  11   1        5.88        0.49      3.02 o 
  -2  11   1        1.47       -1.11      2.06 o 
  -1  11   1        3.97        1.26      1.84 o 
   0  11   1        1.18       -0.31      1.98 o 
   1  11   1        1.32        1.84      1.87 o 
   2  11   1        8.72        4.15      4.67 o 
   3  11   1       14.52        5.72      3.00 o 
   4  11   1       10.27        9.01      3.48 o 
   5  11   1       45.95       37.20      7.33 o 
   6  11   1        2.18       -2.51      2.85 o 
  -2  12   1       14.36        1.04      6.46 o 
  -1  12   1       17.00       11.06      9.41 o 
   0  12   1        0.80        0.79      2.81 o 
   1  12   1        4.99        3.10      3.22 o 
   2  12   1        0.68        0.96      4.63 o 
 -15   0   2       23.87       27.20     12.37 o 
 -14   0   2       34.08       40.63     13.50 o 
 -13   0   2       86.75       96.41     16.61 o 
 -12   0   2      160.60      159.14     20.51 o 
 -11   0   2        7.60        7.54      6.82 o 
 -10   0   2       10.77       25.14      9.53 o 
  -9   0   2      220.33      201.36     18.99 o 
  -8   0   2       31.19       32.29      4.23 o 
  -7   0   2        1.31        3.56      1.84 o 
  -6   0   2     2335.97     2779.46     39.54 o 
  -5   0   2     3899.42     4207.17     53.66 o 
  -4   0   2      466.27      426.75     10.57 o 
  -3   0   2     5613.05     5763.29     44.50 o 
  -2   0   2     4632.02     4121.13     27.85 o 
  -1   0   2     1287.36     1226.56     12.44 o 
   0   0   2      237.54      239.17      3.84 o 
   1   0   2     3370.52     3278.48     74.49 o 
   2   0   2    63646.88    53718.81    222.53 o 
   3   0   2       62.27       49.18      2.79 o 
   4   0   2    32676.02    32373.74    649.10 o 
   5   0   2    10314.33    10634.17     63.10 o 
   6   0   2      150.90      141.94     13.10 o 
   7   0   2      737.49      697.63     30.24 o 
   8   0   2       97.54       87.81     12.31 o 
   9   0   2       60.87       64.25     11.71 o 
  10   0   2      609.88      692.07     36.99 o 
  11   0   2        0.89        4.43      5.10 o 
  12   0   2       12.28       15.48      8.07 o 
  13   0   2        8.50       17.54      9.40 o 
  14   0   2        8.31       -2.05      3.31 o 
  15   0   2       74.22        2.71      6.29 o 
 -15   1   2        0.58       -0.94      3.74 o 
 -14   1   2       57.53       57.72      9.75 o 
 -13   1   2       81.74       82.79     11.08 o 
 -12   1   2       11.48        0.65      3.72 o 
 -11   1   2        6.33        9.42      4.70 o 
 -10   1   2       52.91       49.24      7.79 o 
  -9   1   2        3.00        2.68      2.14 o 
  -8   1   2      418.40      446.14      9.82 o 
  -7   1   2       52.52       43.51      3.24 o 
  -6   1   2      569.24      699.63     11.25 o 
  -5   1   2      200.27      205.52      5.87 o 
  -4   1   2       88.37       81.20      3.55 o 
  -3   1   2        3.59        8.03      1.38 o 
  -2   1   2      207.84      182.94      5.84 o 
  -1   1   2     4318.94     4127.16     85.44 o 
   0   1   2      572.08      536.26      7.42 o 
   1   1   2     2959.58     2976.01     20.25 o 
   2   1   2     3469.46     3333.95     14.48 o 
   3   1   2     8614.21     8574.15     69.43 o 
   4   1   2     1793.82     1657.22     18.22 o 
   5   1   2       35.43       51.75      3.03 o 
   6   1   2     1140.48     1150.52     13.74 o 
   7   1   2       10.39        7.86      2.27 o 
   8   1   2      165.39      168.71      5.64 o 
   9   1   2        4.85        6.50      3.99 o 
  10   1   2      352.45      371.71     19.44 o 
  11   1   2       21.69       17.69      5.95 o 
  12   1   2        0.43        1.42      3.54 o 
  13   1   2        0.03        4.13      3.91 o 
  14   1   2        1.36       -0.24      2.45 o 
  15   1   2        2.10        2.38      4.14 o 
 -15   2   2        2.66       -0.82      3.52 o 
 -14   2   2        2.63        1.10      3.20 o 
 -13   2   2        0.08        1.14      3.66 o 
 -12   2   2        5.06       10.08      5.10 o 
 -11   2   2      462.57      437.12     22.22 o 
 -10   2   2       19.83       45.28      7.46 o 
  -9   2   2       52.84       47.91      5.47 o 
  -8   2   2      155.13      138.27      7.93 o 
  -7   2   2      826.34      792.74     13.14 o 
  -6   2   2       97.30       80.89      4.24 o 
  -5   2   2        4.13        5.59      1.82 o 
  -4   2   2        9.20        3.13      1.22 o 
  -3   2   2       54.29       39.18      2.73 o 
  -2   2   2      277.75      234.32      6.79 o 
  -1   2   2    13903.27    13238.89    125.45 o 
   0   2   2     5970.04     5544.03     46.11 o 
   1   2   2        2.26        1.95      1.03 o 
   2   2   2      174.65      136.03      3.17 o 
   3   2   2      338.89      357.37      5.65 o 
   4   2   2      765.65      737.79     11.28 o 
   5   2   2      112.08      119.95      4.91 o 
   6   2   2     1434.24     1529.97     49.02 o 
   7   2   2        7.08       16.22      3.06 o 
   8   2   2        0.31        4.33      1.60 o 
   9   2   2       83.86       94.47      6.48 o 
  10   2   2      502.49      507.25     22.89 o 
  11   2   2        0.97        0.18      3.44 o 
  12   2   2        0.00       -0.01      4.50 o 
  13   2   2        0.01        0.86      3.50 o 
  14   2   2        6.69        0.85      3.17 o 
  15   2   2        0.18        1.77      4.77 o 
 -15   3   2        3.69        5.05      7.58 o 
 -14   3   2        9.11        6.53      3.96 o 
 -13   3   2        1.36        4.80      6.98 o 
 -12   3   2       34.46       41.72      9.33 o 
 -11   3   2      303.82      278.01     18.13 o 
 -10   3   2      262.03      240.78     11.98 o 
  -9   3   2      453.61      424.74     15.10 o 
  -8   3   2      330.02      285.33     11.99 o 
  -7   3   2        0.99       -0.58      1.21 o 
  -6   3   2      163.25      162.93      6.38 o 
  -5   3   2        2.53        4.76      1.54 o 
  -4   3   2       18.19       23.95      2.72 o 
  -3   3   2       60.26       44.52      3.74 o 
  -2   3   2      723.41      815.44     19.45 o 
  -1   3   2      589.46      621.47     10.93 o 
   0   3   2      185.62      169.87      6.45 o 
   1   3   2      676.44      630.76     10.58 o 
   2   3   2      142.07      115.98      5.39 o 
   3   3   2      100.76       75.20      4.56 o 
   4   3   2      918.49      959.04     14.97 o 
   5   3   2      156.87      146.35      4.46 o 
   6   3   2      283.11      302.26      8.27 o 
   7   3   2        5.03        3.66      1.75 o 
   8   3   2       97.37       94.21      5.52 o 
   9   3   2       27.88       32.51      3.96 o 
  10   3   2      515.25      522.47     23.74 o 
  11   3   2      283.50      299.08     18.98 o 
  12   3   2       33.90       37.29      8.96 o 
  13   3   2       21.05       14.66      5.86 o 
  14   3   2       19.00        2.64      5.13 o 
  15   3   2        1.03       -5.14      7.18 o 
 -14   4   2        1.10        0.17      7.68 o 
 -13   4   2        4.73        1.12      3.82 o 
 -12   4   2        2.84        3.01      4.07 o 
 -11   4   2       42.28       64.02     19.16 o 
 -10   4   2       37.38       54.68      6.47 o 
  -9   4   2        3.87        4.01      2.66 o 
  -8   4   2       91.46       81.75      7.18 o 
  -7   4   2       67.49       76.01      5.08 o 
  -6   4   2        5.58        6.07      1.94 o 
  -5   4   2       61.08       59.23      4.29 o 
  -4   4   2       57.25       48.65      5.92 o 
  -3   4   2        2.97        3.16      1.73 o 
  -2   4   2      273.35      248.39      9.02 o 
  -1   4   2      537.36      552.40      9.05 o 
   0   4   2        4.83        6.99      2.15 o 
   1   4   2      829.96      845.83     30.79 o 
   2   4   2      487.72      532.82     14.00 o 
   3   4   2      376.50      375.00     10.94 o 
   4   4   2     1536.35     1688.36     29.74 o 
   5   4   2     1702.23     1798.16     17.95 o 
   6   4   2       95.08      100.35      4.68 o 
   7   4   2      114.21      120.24      8.00 o 
   8   4   2      277.45      246.43     11.63 o 
   9   4   2       78.48       71.15     11.71 o 
  10   4   2      127.21      119.81     11.93 o 
  11   4   2      268.95      293.56     19.17 o 
  12   4   2       79.98       77.90     10.61 o 
  13   4   2       12.87        2.44     11.78 o 
  14   4   2        0.17        0.38      4.06 o 
 -14   5   2        8.34        7.83      6.68 o 
 -13   5   2       84.91       45.04     54.92 o 
 -12   5   2      113.28      147.29     19.98 o 
 -11   5   2      123.27      139.99     13.66 o 
 -10   5   2      194.90      232.04     12.91 o 
  -9   5   2        4.05        7.12      3.20 o 
  -8   5   2       37.07       32.05      5.45 o 
  -7   5   2        3.78        3.34      1.99 o 
  -6   5   2        6.79        7.34      2.47 o 
  -5   5   2      184.86      182.64      7.92 o 
  -4   5   2        8.35        6.92      2.52 o 
  -3   5   2      117.71      108.31      6.69 o 
  -2   5   2       67.84       74.57      3.72 o 
  -1   5   2       40.41       31.78      3.06 o 
   0   5   2      177.69      175.07      8.44 o 
   1   5   2      718.87      801.65     17.67 o 
   2   5   2       67.14       49.16      4.80 o 
   3   5   2      851.42      835.88     20.09 o 
   4   5   2       36.44       42.94      4.10 o 
   5   5   2       26.53       34.56      3.20 o 
   6   5   2       14.39       11.86      2.27 o 
   7   5   2       37.88       41.86      5.89 o 
   8   5   2        0.00        1.41      2.30 o 
   9   5   2       51.57       49.91      6.22 o 
  10   5   2       19.88       16.15      3.58 o 
  11   5   2        0.72        0.69      3.56 o 
  12   5   2        0.35       -2.99      2.99 o 
  13   5   2        1.28        6.59      4.24 o 
  14   5   2        9.96       23.29     12.80 o 
 -13   6   2       11.20        9.37     10.59 o 
 -12   6   2      200.30       84.17    141.90 o 
 -11   6   2        7.93        8.51      4.75 o 
 -10   6   2        1.83        2.58      2.76 o 
  -9   6   2       73.42       91.83      8.54 o 
  -8   6   2        3.42        0.54      2.41 o 
  -7   6   2       36.38       34.19      4.54 o 
  -6   6   2      112.48      118.54      8.40 o 
  -5   6   2       52.70       46.57      5.39 o 
  -4   6   2       31.23       29.78      4.56 o 
  -3   6   2      128.11      107.77      6.29 o 
  -2   6   2        6.59        3.25      1.33 o 
  -1   6   2      142.30      147.62      6.52 o 
   0   6   2      288.03      239.00     10.74 o 
   1   6   2       93.58       72.31      6.18 o 
   2   6   2        3.39        4.45      2.80 o 
   3   6   2        7.17        2.90      2.25 o 
   4   6   2      208.64      213.10     10.33 o 
   5   6   2      341.83      337.46      9.83 o 
   6   6   2      275.30      281.10      8.94 o 
   7   6   2       15.33       15.64      4.28 o 
   8   6   2        1.20        2.78      3.27 o 
   9   6   2      256.30      239.31     11.21 o 
  10   6   2        0.26        1.50      2.06 o 
  11   6   2        2.80        3.58      4.43 o 
  12   6   2       13.87       20.85      6.88 o 
  13   6   2        4.72        4.00      6.78 o 
 -12   7   2        0.65        1.82      3.86 o 
 -11   7   2      207.52      142.81     89.44 o 
 -10   7   2        3.85        4.86      3.18 o 
  -9   7   2       48.11       44.36      6.82 o 
  -8   7   2      278.15      313.87     15.48 o 
  -7   7   2      236.32      266.52     13.98 o 
  -6   7   2       63.58       68.03      5.99 o 
  -5   7   2        7.46        8.37      3.26 o 
  -4   7   2      101.25      107.08      8.14 o 
  -3   7   2       38.98       34.48      4.32 o 
  -2   7   2        5.85        4.54      2.50 o 
  -1   7   2      170.01      153.25      7.22 o 
   0   7   2       76.92       71.99      6.91 o 
   1   7   2        2.36        3.09      2.59 o 
   2   7   2        5.21        7.25      3.02 o 
   3   7   2       14.85        6.29      2.94 o 
   4   7   2       36.27       35.67      4.96 o 
   5   7   2        2.14       -1.51      1.51 o 
   6   7   2       67.71       66.00      8.67 o 
   7   7   2       22.08       26.49      5.65 o 
   8   7   2        0.36       -0.76      1.86 o 
   9   7   2       15.78       11.64      3.39 o 
  10   7   2       40.97       53.57      6.13 o 
  11   7   2       14.80       17.97      6.87 o 
  12   7   2        1.66        4.65      4.71 o 
 -11   8   2        0.14       -1.81      2.91 o 
 -10   8   2       27.10        9.85      9.80 o 
  -9   8   2        8.77        4.57      3.20 o 
  -8   8   2       12.80       13.40      4.40 o 
  -7   8   2      173.81      147.21     11.04 o 
  -6   8   2       75.67       81.83      6.69 o 
  -5   8   2      400.48      430.24     17.10 o 
  -4   8   2        0.44        2.38      2.43 o 
  -3   8   2       53.08       57.24      6.73 o 
  -2   8   2        3.98        2.13      2.56 o 
  -1   8   2       52.48       41.81      6.07 o 
   0   8   2       50.86       43.76      6.20 o 
   1   8   2      155.12      147.53     10.17 o 
   2   8   2        8.81        9.65      3.63 o 
   3   8   2        0.62        0.61      2.26 o 
   4   8   2        2.37        5.53      2.25 o 
   5   8   2      161.00      179.22      7.84 o 
   6   8   2      159.40      173.41     10.06 o 
   7   8   2        3.64        4.58      2.60 o 
   8   8   2       38.51       41.53      5.97 o 
   9   8   2        5.32        2.92      2.58 o 
  10   8   2        7.71        9.49      3.16 o 
  11   8   2        4.41        3.16      4.56 o 
 -10   9   2        1.89        0.36      3.18 o 
  -9   9   2        0.32        1.73      2.52 o 
  -8   9   2        5.09        5.71      3.43 o 
  -7   9   2        2.97        1.42      3.24 o 
  -6   9   2       35.43       36.41      6.86 o 
  -5   9   2      147.34      124.09      9.84 o 
  -4   9   2       16.33       20.69      6.61 o 
  -3   9   2       58.97       57.50      7.09 o 
  -2   9   2       51.75       49.23      6.56 o 
  -1   9   2        2.62        2.26      2.52 o 
   0   9   2       43.93       42.18      6.66 o 
   1   9   2        0.03       -0.56      2.15 o 
   2   9   2        2.68        3.19      2.97 o 
   3   9   2        0.18        1.59      2.17 o 
   4   9   2        0.24        1.72      2.19 o 
   5   9   2        7.77        6.78      2.30 o 
   6   9   2       14.99       13.08      4.51 o 
   7   9   2        2.89        4.44      2.77 o 
   8   9   2        0.33        1.13      2.20 o 
   9   9   2        3.53       -1.91      2.26 o 
  10   9   2        0.57        3.51      2.97 o 
  -8  10   2        0.05        3.72      3.54 o 
  -7  10   2        0.16        0.00      3.05 o 
  -6  10   2        0.07        0.90      3.11 o 
  -5  10   2       36.71        9.62     14.56 o 
  -4  10   2        1.69        0.87      2.42 o 
  -3  10   2        8.35        4.04      3.86 o 
  -2  10   2        2.43        3.59      2.75 o 
  -1  10   2       11.24       16.26      5.22 o 
   0  10   2        0.44        0.29      2.27 o 
   1  10   2        0.78        2.15      4.04 o 
   2  10   2        3.50       -0.36      2.15 o 
   3  10   2       12.84       12.70      3.64 o 
   4  10   2       17.75       26.99      5.12 o 
   5  10   2       38.21       39.69      6.82 o 
   6  10   2        0.04        1.77      2.29 o 
   7  10   2        1.40        3.62      2.84 o 
   8  10   2        0.00       -2.17      2.42 o 
  -6  11   2        0.38        1.75      4.94 o 
  -5  11   2        7.52       -4.43      5.03 o 
  -4  11   2        0.01        1.02      3.34 o 
  -3  11   2       12.42        7.03      4.77 o 
  -2  11   2        4.12       -1.33      6.02 o 
  -1  11   2        4.55        3.41      3.58 o 
   0  11   2        2.24        1.90      2.01 o 
   1  11   2        2.84       -0.01      1.97 o 
   2  11   2        0.96        2.54      2.53 o 
   3  11   2       30.74       11.94     12.16 o 
   4  11   2       45.00       53.16      6.92 o 
   5  11   2       47.41       50.93      7.77 o 
   6  11   2        4.59        6.52      4.11 o 
  -1  12   2        3.40        1.13      3.54 o 
   0  12   2       12.03        8.74      8.41 o 
   1  12   2       10.22        6.77      5.19 o 
 -15   1   3        0.66        3.44      5.36 o 
 -14   1   3       33.50       45.47     10.43 o 
 -13   1   3       41.73       48.06     10.17 o 
 -12   1   3      111.28       79.90     10.55 o 
 -11   1   3       84.60       80.66     10.31 o 
 -10   1   3       86.03       81.87     14.92 o 
  -9   1   3      178.26      171.51      9.01 o 
  -8   1   3      133.80      131.87      5.88 o 
  -7   1   3     2017.97     2293.72     22.72 o 
  -6   1   3      104.23      136.28      6.90 o 
  -5   1   3       49.19       81.66      4.10 o 
  -4   1   3       33.43       31.57      2.54 o 
  -3   1   3       60.04       63.54      3.12 o 
  -2   1   3      106.26      100.01      4.06 o 
  -1   1   3    10122.89    10102.05     98.67 o 
   0   1   3        0.44        2.40      1.08 o 
   1   1   3     2536.23     2337.15     12.13 o 
   2   1   3      865.26      795.59      7.37 o 
   3   1   3      379.92      398.08      5.70 o 
   4   1   3      302.61      330.65      7.15 o 
   5   1   3      614.44      602.03     10.32 o 
   6   1   3      208.67      191.15      7.12 o 
   7   1   3     3358.10     3487.62     60.17 o 
   8   1   3      844.27      819.02     15.52 o 
   9   1   3        5.52        4.24      3.76 o 
  10   1   3      114.72       97.05     10.57 o 
  11   1   3       28.90       21.32      6.43 o 
  12   1   3        2.49        1.01      3.31 o 
  13   1   3        0.15        2.44      3.91 o 
  14   1   3       21.81        5.42      3.39 o 
  15   1   3       24.80        2.29      4.45 o 
 -15   2   3        0.19       -0.78      4.03 o 
 -14   2   3       13.67       20.31      7.20 o 
 -13   2   3        1.40        1.93      3.54 o 
 -12   2   3        5.41        7.34      5.36 o 
 -11   2   3        1.04        3.99      3.76 o 
 -10   2   3       75.42       57.59     14.52 o 
  -9   2   3        1.37        7.00      2.77 o 
  -8   2   3      293.47      327.14      9.33 o 
  -7   2   3      230.16      238.40      7.73 o 
  -6   2   3       61.99       62.00      4.03 o 
  -5   2   3        1.30        5.92      1.72 o 
  -4   2   3     1276.12     1244.25     28.08 o 
  -3   2   3     3376.24     3153.43     43.22 o 
  -2   2   3     5211.76     5330.10     56.12 o 
  -1   2   3    29520.12    27721.87    353.95 o 
   0   2   3     2204.94     2130.30     19.80 o 
   1   2   3      901.05      810.81     10.56 o 
   2   2   3     2587.62     2574.84     17.09 o 
   3   2   3      431.47      369.30      7.40 o 
   4   2   3     2578.15     2422.80     15.08 o 
   5   2   3       11.90        8.92      1.67 o 
   6   2   3      147.64      157.14      5.29 o 
   7   2   3       92.41      102.60      4.52 o 
   8   2   3        4.08        6.27      1.61 o 
   9   2   3       13.93        9.99      3.28 o 
  10   2   3      812.29      875.19     24.57 o 
  11   2   3       15.35       10.91      5.54 o 
  12   2   3        2.53        2.96      4.11 o 
  13   2   3       13.07        3.62      4.50 o 
  14   2   3       14.48       -0.87      3.36 o 
  15   2   3       54.57       -1.17      4.39 o 
 -15   3   3        2.48        2.53      4.44 o 
 -14   3   3        2.23        3.12      5.69 o 
 -13   3   3        4.09        1.14      3.39 o 
 -12   3   3        8.77        8.55      4.37 o 
 -11   3   3        0.92        4.60      4.16 o 
 -10   3   3      419.28      420.40     15.84 o 
  -9   3   3       24.54       24.29      4.41 o 
  -8   3   3       22.64       16.90      2.85 o 
  -7   3   3      199.46      216.77      7.88 o 
  -6   3   3      126.83      141.24      6.17 o 
  -5   3   3       23.79       22.05      2.83 o 
  -4   3   3       14.80       21.30      3.03 o 
  -3   3   3      638.27      623.75     19.38 o 
  -2   3   3     2411.27     2417.53     20.09 o 
  -1   3   3       67.14       67.87      3.37 o 
   0   3   3     1612.17     1596.68     16.52 o 
   1   3   3        6.24        3.39      1.29 o 
   2   3   3        0.41        4.00      1.40 o 
   3   3   3     2895.88     2879.25     45.97 o 
   4   3   3      912.00     1043.96     12.56 o 
   5   3   3       73.14       59.94      2.75 o 
   6   3   3       29.98       37.87      2.83 o 
   7   3   3       78.84       85.36      4.41 o 
   8   3   3        0.04        0.93      1.25 o 
   9   3   3       45.63       57.55      4.64 o 
  10   3   3      635.69      713.33     27.65 o 
  11   3   3       21.29       22.29      6.66 o 
  12   3   3        3.73       10.21      4.98 o 
  13   3   3        0.01       -2.93      2.93 o 
  14   3   3        0.18       -2.95      3.70 o 
 -14   4   3        4.48        1.22      4.38 o 
 -13   4   3        1.02        1.76      4.20 o 
 -12   4   3       23.10       27.53      7.59 o 
 -11   4   3       33.45       24.09      7.09 o 
 -10   4   3        6.16        4.30      2.93 o 
  -9   4   3        0.43        1.14      2.28 o 
  -8   4   3       51.37       47.31      5.94 o 
  -7   4   3        0.73        3.69      1.64 o 
  -6   4   3        0.54        0.19      1.29 o 
  -5   4   3      257.49      225.87      8.12 o 
  -4   4   3      110.74       94.03      5.92 o 
  -3   4   3      406.82      394.20      8.12 o 
  -2   4   3     4028.97     3887.84     98.44 o 
  -1   4   3     1514.84     1637.00     18.16 o 
   0   4   3      238.25      191.37      6.55 o 
   1   4   3       34.65       36.62      3.45 o 
   2   4   3      142.79      139.24      6.05 o 
   3   4   3      340.01      299.79      7.71 o 
   4   4   3       50.47       49.12      3.43 o 
   5   4   3     1226.56     1353.86     14.67 o 
   6   4   3      954.59     1038.68     11.87 o 
   7   4   3       12.80       14.75      3.09 o 
   8   4   3      118.39      104.76      6.50 o 
   9   4   3       90.33       78.36      5.81 o 
  10   4   3       34.07       30.90      7.74 o 
  11   4   3        0.92        3.44      4.50 o 
  12   4   3        6.94       -1.76      8.54 o 
  13   4   3        4.32        0.32      5.19 o 
  14   4   3        8.51        5.98     13.27 o 
 -14   5   3       57.68       27.29     36.53 o 
 -13   5   3       43.01       10.33     24.75 o 
 -12   5   3        6.16       12.95      5.72 o 
 -11   5   3      104.94      113.75     12.33 o 
 -10   5   3       87.01       94.55      8.35 o 
  -9   5   3        2.87        5.28      3.20 o 
  -8   5   3       60.22       52.25      6.22 o 
  -7   5   3      125.66      143.36      7.49 o 
  -6   5   3       17.92       20.81      3.59 o 
  -5   5   3      117.05      116.98      7.34 o 
  -4   5   3      122.70      109.73      6.95 o 
  -3   5   3        4.60        3.29      1.11 o 
  -2   5   3      991.55      961.01     14.29 o 
  -1   5   3      967.84      946.64     15.20 o 
   0   5   3     1002.13     1024.10     16.39 o 
   1   5   3       63.33       63.89      5.44 o 
   2   5   3        1.21        6.61      2.07 o 
   3   5   3     1330.59     1352.81     29.37 o 
   4   5   3      630.56      648.97     13.22 o 
   5   5   3        5.46        6.29      1.80 o 
   6   5   3      395.54      403.60     10.29 o 
   7   5   3       58.37       60.33      5.37 o 
   8   5   3        0.00        0.07      1.69 o 
   9   5   3        0.49        0.91      1.96 o 
  10   5   3        1.18       -2.94      2.94 o 
  11   5   3        3.23        3.40      3.75 o 
  12   5   3        7.00        9.65      4.90 o 
  13   5   3        2.58        0.97      3.79 o 
  14   5   3        1.30       -0.83      5.26 o 
 -13   6   3       17.79        1.54      8.07 o 
 -12   6   3       37.60       12.25     18.49 o 
 -11   6   3      191.93      279.84     18.23 o 
 -10   6   3      112.39      105.97      9.29 o 
  -9   6   3      106.47      130.53      9.98 o 
  -8   6   3      248.66      323.54     15.05 o 
  -7   6   3        0.05        5.43      2.45 o 
  -6   6   3       37.40       37.39      4.60 o 
  -5   6   3      258.30      240.92     11.18 o 
  -4   6   3      122.10      115.37      7.82 o 
  -3   6   3        1.71        3.19      1.98 o 
  -2   6   3       95.00       81.30      4.86 o 
  -1   6   3       23.63       21.49      3.15 o 
   0   6   3      176.12      167.97      8.08 o 
   1   6   3       97.71       86.73      6.75 o 
   2   6   3        2.23        0.14      1.47 o 
   3   6   3      164.52      164.73      8.06 o 
   4   6   3        1.39        3.38      1.65 o 
   5   6   3        0.05        0.83      1.94 o 
   6   6   3        0.55        2.29      1.94 o 
   7   6   3        3.45        2.20      2.78 o 
   8   6   3       10.35        9.05      2.96 o 
   9   6   3       28.28       27.47      4.89 o 
  10   6   3       63.62       49.46      5.72 o 
  11   6   3        0.44        1.07      3.51 o 
  12   6   3        3.59       10.11      6.25 o 
  13   6   3        3.03       -2.51      4.29 o 
 -12   7   3        3.39        6.78      6.78 o 
 -11   7   3       16.22       13.69     12.31 o 
 -10   7   3       79.71       97.99      9.21 o 
  -9   7   3       81.28       94.83      8.86 o 
  -8   7   3       10.95       18.83      4.95 o 
  -7   7   3      924.80      999.21     34.88 o 
  -6   7   3     1138.52     1224.95     24.04 o 
  -5   7   3      490.13      551.44     18.10 o 
  -4   7   3        4.68        8.70      3.23 o 
  -3   7   3      216.29      208.53     10.93 o 
  -2   7   3       13.00       11.62      3.62 o 
  -1   7   3        3.08        0.97      1.67 o 
   0   7   3      203.35      212.72      9.00 o 
   1   7   3       56.61       65.59      6.61 o 
   2   7   3       46.96       48.79      7.18 o 
   3   7   3      338.49      327.36     12.20 o 
   4   7   3      317.01      313.78     11.97 o 
   5   7   3       10.08        9.96      2.25 o 
   6   7   3       15.75       18.56      4.10 o 
   7   7   3        2.14        1.93      2.05 o 
   8   7   3       97.22      114.27      8.12 o 
   9   7   3       39.90       42.68      5.70 o 
  10   7   3       27.38       27.12      4.77 o 
  11   7   3       11.74        8.77      5.09 o 
  12   7   3       22.89       32.90      8.93 o 
 -11   8   3       54.92       43.17     23.09 o 
 -10   8   3       12.72       11.40      8.00 o 
  -9   8   3       67.60       77.03      8.35 o 
  -8   8   3        7.12       12.65      4.24 o 
  -7   8   3        5.24       10.26      3.79 o 
  -6   8   3       59.25       62.49      8.10 o 
  -5   8   3      151.27      169.53     10.94 o 
  -4   8   3       20.04       20.40      4.89 o 
  -3   8   3        0.06       -1.39      2.57 o 
  -2   8   3       47.22       45.37      5.92 o 
  -1   8   3      111.88      106.51      8.77 o 
   0   8   3        0.40        0.99      2.84 o 
   1   8   3       12.00       10.08      2.89 o 
   2   8   3       75.96       57.36      6.91 o 
   3   8   3       21.27       18.30      4.30 o 
   4   8   3       55.47       51.16      6.79 o 
   5   8   3       49.73       50.68      4.32 o 
   6   8   3        5.07        3.85      2.44 o 
   7   8   3       90.11      103.44      8.05 o 
   8   8   3       13.56        9.11      3.10 o 
   9   8   3       31.45       33.22      5.78 o 
  10   8   3        5.83        4.08      2.75 o 
  11   8   3       20.54       25.61      7.73 o 
 -10   9   3        0.62       -1.25      3.51 o 
  -9   9   3        1.72       -1.29      2.61 o 
  -8   9   3       19.64       11.63      6.40 o 
  -7   9   3        0.41       -1.21      3.12 o 
  -6   9   3      113.94      138.98     10.48 o 
  -5   9   3       78.24       76.73      7.80 o 
  -4   9   3       36.94       27.63      6.91 o 
  -3   9   3        0.17        1.90      3.23 o 
  -2   9   3        6.83       11.81      4.79 o 
  -1   9   3       27.51       26.08      5.73 o 
   0   9   3        8.89       12.26      4.40 o 
   1   9   3       17.46       13.39      3.80 o 
   2   9   3       16.18       12.02      4.12 o 
   3   9   3      242.63      239.74     13.74 o 
   4   9   3       35.27       40.09      5.67 o 
   5   9   3      122.31      121.50      8.93 o 
   6   9   3       38.42       47.12      5.93 o 
   7   9   3       18.14       15.28      3.87 o 
   8   9   3        5.95        1.83      2.95 o 
   9   9   3        4.85       10.60      3.51 o 
  10   9   3        1.28        2.45      2.85 o 
  -8  10   3        0.13        0.56      2.98 o 
  -7  10   3        0.08        1.23      3.14 o 
  -6  10   3        9.56        1.46      4.17 o 
  -5  10   3       42.25       19.01     26.83 o 
  -4  10   3        1.71       -0.69      3.01 o 
  -3  10   3        5.26        9.95      4.14 o 
  -2  10   3       29.18       33.64      8.04 o 
  -1  10   3        0.35        0.68      2.14 o 
   0  10   3        1.05        0.08      2.44 o 
   1  10   3        4.00        2.94      2.73 o 
   2  10   3        8.31       10.36      5.08 o 
   3  10   3        0.20        2.49      2.42 o 
   4  10   3        6.62       11.84      4.15 o 
   5  10   3       56.87       50.77      7.56 o 
   6  10   3        1.41       -0.68      2.34 o 
   7  10   3        5.65        4.99      2.90 o 
   8  10   3        0.42        2.75      3.18 o 
  -6  11   3        0.72        0.84      4.39 o 
  -5  11   3       16.15        8.19     16.48 o 
  -4  11   3       11.14       13.22      5.37 o 
  -3  11   3       38.42       45.64      8.47 o 
  -2  11   3        5.17        7.41      3.27 o 
  -1  11   3       16.45        2.12      8.34 o 
   0  11   3        2.82        2.81      2.40 o 
   1  11   3        1.43        0.57      2.48 o 
   2  11   3        5.41        0.58      2.36 o 
   3  11   3       48.82       19.35     15.04 o 
   4  11   3       13.35        8.04      4.63 o 
   5  11   3        0.05        8.60      4.96 o 
   6  11   3       18.45       29.17      9.99 o 
   0  12   3        0.02        0.43      3.00 o 
 -15   0   4        0.20       -5.23      5.43 o 
 -14   0   4        7.36       17.60      8.60 o 
 -13   0   4        3.80        6.48      5.96 o 
 -12   0   4      306.60      286.38     26.73 o 
 -11   0   4       16.24        2.25      4.83 o 
 -10   0   4       12.65       13.04      7.08 o 
  -9   0   4      204.96      199.63     11.01 o 
  -8   0   4      931.27      993.12     23.01 o 
  -7   0   4     1389.00     1537.54     48.14 o 
  -6   0   4      730.48      647.63     16.86 o 
  -5   0   4      615.63      689.99     16.32 o 
  -4   0   4      770.32      719.95     15.44 o 
  -3   0   4       90.03       89.97      7.68 o 
  -2   0   4     1288.07     1167.05     17.63 o 
  -1   0   4     1187.12     1125.48     16.73 o 
   0   0   4       16.18       12.79      2.52 o 
   1   0   4      229.12      212.31      5.45 o 
   2   0   4    17388.12    16661.55    100.40 o 
   3   0   4       67.82       90.42      4.02 o 
   4   0   4     7391.20     7211.75     38.17 o 
   5   0   4       80.42       91.88      4.23 o 
   6   0   4     5607.19     5721.16     39.90 o 
   7   0   4     2756.60     2903.75     62.33 o 
   8   0   4       42.26       40.69      9.53 o 
   9   0   4     6108.77     6326.40    105.61 o 
  10   0   4       84.33       77.88     14.03 o 
  11   0   4       24.47       24.88     10.26 o 
  12   0   4       47.49       49.83     14.16 o 
  13   0   4       28.84       33.42     11.78 o 
  14   0   4       23.48       -2.78      4.23 o 
  15   0   4       86.29        0.73      6.29 o 
 -15   1   4        6.30        5.87      5.32 o 
 -14   1   4        1.96        3.33      4.04 o 
 -13   1   4       59.94       55.16     11.01 o 
 -12   1   4      140.08      121.30     12.55 o 
 -11   1   4      113.14      103.18     11.29 o 
 -10   1   4       18.51       21.68      6.43 o 
  -9   1   4       41.03       47.40      4.27 o 
  -8   1   4      290.79      286.44      8.95 o 
  -7   1   4      151.08      202.49      7.64 o 
  -6   1   4      120.48      125.67      5.46 o 
  -5   1   4      489.84      447.39      9.48 o 
  -4   1   4      233.12      243.18      6.59 o 
  -3   1   4        3.45        2.31      1.05 o 
  -2   1   4     1448.77     1391.55     31.74 o 
  -1   1   4      219.08      259.70      8.07 o 
   0   1   4     2242.84     2275.58     16.90 o 
   1   1   4     2478.17     2404.48     15.18 o 
   2   1   4       28.75       37.03      1.93 o 
   3   1   4      952.42     1084.38      9.78 o 
   4   1   4       19.77       32.11      2.03 o 
   5   1   4      820.76      822.39     12.45 o 
   6   1   4      810.69      782.82     12.80 o 
   7   1   4     1501.58     1599.22     19.13 o 
   8   1   4       20.09       14.38      2.33 o 
   9   1   4       48.76       52.82      6.38 o 
  10   1   4      230.55      221.93     12.00 o 
  11   1   4       38.88       27.21      5.53 o 
  12   1   4        0.00       -0.10      2.81 o 
  13   1   4       29.90       33.75      8.26 o 
  14   1   4       68.62        1.20      3.52 o 
  15   1   4        1.59        0.76      3.71 o 
 -15   2   4        4.24        3.18      6.95 o 
 -14   2   4        2.82        3.79      5.76 o 
 -13   2   4        1.09       -3.13      3.13 o 
 -12   2   4       13.17        8.21      7.34 o 
 -11   2   4       17.10       20.50      6.29 o 
 -10   2   4       57.54       47.24      5.74 o 
  -9   2   4      222.39      218.87     11.87 o 
  -8   2   4       12.72       14.78      2.86 o 
  -7   2   4     1352.38     1446.51     20.17 o 
  -6   2   4      584.80      534.33     11.44 o 
  -5   2   4      153.11      112.92      5.24 o 
  -4   2   4     2547.92     2655.40     28.42 o 
  -3   2   4     1386.90     1501.70     30.03 o 
  -2   2   4      532.81      524.07     13.16 o 
  -1   2   4      604.22      554.55     12.50 o 
   0   2   4     4630.76     4877.71     31.65 o 
   1   2   4      385.37      324.73      5.23 o 
   2   2   4     1780.82     1765.23     17.05 o 
   3   2   4      279.55      219.25      5.10 o 
   4   2   4     1495.81     1466.29     14.55 o 
   5   2   4       92.59      101.73      3.41 o 
   6   2   4        8.45        6.75      1.74 o 
   7   2   4       17.37       17.71      2.57 o 
   8   2   4        4.73        5.45      1.89 o 
   9   2   4       75.22       86.37      7.14 o 
  10   2   4      427.87      498.70     17.32 o 
  11   2   4       27.03       23.69      7.02 o 
  12   2   4        2.22        0.53      3.13 o 
  13   2   4       46.96       31.75     20.38 o 
  14   2   4        0.05       -0.23      4.02 o 
  15   2   4       12.51        0.82      4.86 o 
 -15   3   4        2.18        1.80      3.84 o 
 -14   3   4       12.00       12.66      5.62 o 
 -13   3   4        3.58        1.72      4.08 o 
 -12   3   4       10.15       15.79      6.25 o 
 -11   3   4        2.52        4.30      3.88 o 
 -10   3   4        9.07       10.54      3.48 o 
  -9   3   4       64.75       67.47      6.64 o 
  -8   3   4       49.00       47.87      4.40 o 
  -7   3   4      399.68      385.19     10.78 o 
  -6   3   4      113.36      129.26      6.16 o 
  -5   3   4      188.09      199.20      7.24 o 
  -4   3   4     1465.22     1384.87     26.51 o 
  -3   3   4        3.09       11.57      1.97 o 
  -2   3   4     9296.24     9409.52    116.81 o 
  -1   3   4       50.87       46.93      3.02 o 
   0   3   4     1993.90     1900.13     37.13 o 
   1   3   4     1972.09     1797.54     23.08 o 
   2   3   4      985.93      917.15     11.72 o 
   3   3   4      254.89      247.39      6.34 o 
   4   3   4      254.54      252.81      5.61 o 
   5   3   4       58.30       63.88      3.53 o 
   6   3   4        0.25        1.08      0.77 o 
   7   3   4        6.41        4.00      1.40 o 
   8   3   4       88.89       90.21      4.80 o 
   9   3   4        2.31        6.51      3.93 o 
  10   3   4        7.82       15.18      5.65 o 
  11   3   4       54.77       45.44      8.69 o 
  12   3   4        8.77       11.27      5.70 o 
  13   3   4        0.22        4.35      3.62 o 
  14   3   4       35.89       16.89     32.62 o 
 -14   4   4        4.38        5.02      5.96 o 
 -13   4   4        6.82        5.96      3.20 o 
 -12   4   4       12.95        8.75      4.52 o 
 -11   4   4        2.48        1.39      3.23 o 
 -10   4   4        2.06        2.65      2.48 o 
  -9   4   4        1.61        2.33      3.02 o 
  -8   4   4       11.45       11.29      2.79 o 
  -7   4   4      343.69      317.51     10.45 o 
  -6   4   4       97.18       98.32      5.83 o 
  -5   4   4       70.98       68.54      4.75 o 
  -4   4   4       25.54       26.69      3.57 o 
  -3   4   4        0.07        6.54      1.72 o 
  -2   4   4     1891.45     1938.94     19.40 o 
  -1   4   4     4819.60     4822.59     79.44 o 
   0   4   4       80.82       82.66      5.33 o 
   1   4   4        5.73        4.72      1.55 o 
   2   4   4      173.94      153.57      6.41 o 
   3   4   4       80.76       79.15      4.17 o 
   4   4   4      268.29      241.16      7.12 o 
   5   4   4       26.80       36.62      2.54 o 
   6   4   4      160.76      156.26      5.72 o 
   7   4   4      280.80      263.26      9.80 o 
   8   4   4       93.39       82.04      5.84 o 
   9   4   4       24.31       22.77      3.90 o 
  10   4   4       31.12       34.70      8.05 o 
  11   4   4        2.45        1.54      3.02 o 
  12   4   4        0.59        0.74      3.21 o 
  13   4   4        0.13       -2.94      3.23 o 
  14   4   4        1.30       -1.67      5.72 o 
 -14   5   4        2.44        1.77      5.26 o 
 -13   5   4        2.75       -1.04      3.48 o 
 -12   5   4       21.61        8.05      7.91 o 
 -11   5   4        9.50       10.86      4.05 o 
 -10   5   4        0.39        3.64      2.63 o 
  -9   5   4        5.80       11.64      4.10 o 
  -8   5   4      917.49      976.15     24.51 o 
  -7   5   4      397.06      388.60     12.34 o 
  -6   5   4        6.33        4.87      2.26 o 
  -5   5   4       13.77       11.01      3.09 o 
  -4   5   4       71.25       84.94      6.28 o 
  -3   5   4     2159.50     2243.05     32.10 o 
  -2   5   4      219.36      186.52      6.70 o 
  -1   5   4      305.54      327.44     10.57 o 
   0   5   4      321.01      351.15      9.96 o 
   1   5   4      212.82      227.12      8.24 o 
   2   5   4       74.58       79.42      5.29 o 
   3   5   4      720.62      738.25     13.41 o 
   4   5   4        3.02        7.67      1.98 o 
   5   5   4      837.55      871.69     19.48 o 
   6   5   4       21.20       23.33      4.09 o 
   7   5   4       84.10       79.81      6.01 o 
   8   5   4        0.35       -1.51      1.51 o 
   9   5   4       78.67       66.37      5.84 o 
  10   5   4       19.41       28.32      7.16 o 
  11   5   4       10.25        5.12      5.59 o 
  12   5   4        1.04        2.48      2.77 o 
  13   5   4       13.76        7.84     16.05 o 
 -13   6   4       10.84        2.90      4.70 o 
 -12   6   4       77.49       39.45     54.09 o 
 -11   6   4       20.49        9.25      3.52 o 
 -10   6   4      174.50      214.62     16.38 o 
  -9   6   4       28.64       37.71      6.14 o 
  -8   6   4        1.57        5.93      3.15 o 
  -7   6   4      783.32      899.81     19.90 o 
  -6   6   4      924.76      952.41     29.45 o 
  -5   6   4      177.73      175.10      9.72 o 
  -4   6   4       40.03       41.85      5.06 o 
  -3   6   4      789.76      748.93     18.80 o 
  -2   6   4      424.56      449.29     18.85 o 
  -1   6   4      517.62      546.56     14.66 o 
   0   6   4      253.97      249.11      9.16 o 
   1   6   4      268.51      261.21      9.55 o 
   2   6   4      102.21       95.88      7.14 o 
   3   6   4      157.90      152.98      7.87 o 
   4   6   4        0.04       -0.77      1.39 o 
   5   6   4       75.54       71.92      4.99 o 
   6   6   4       31.06       36.36      4.97 o 
   7   6   4        0.50        2.79      2.14 o 
   8   6   4        5.25        5.71      2.45 o 
   9   6   4       46.08       37.81      5.45 o 
  10   6   4        6.10       13.25      5.44 o 
  11   6   4       48.63       49.59     10.38 o 
  12   6   4       17.44       22.00      8.60 o 
  13   6   4        2.86       -3.62      3.86 o 
 -12   7   4        1.55        5.60     12.61 o 
 -11   7   4       11.59        7.18      2.90 o 
 -10   7   4        0.32        1.17      2.86 o 
  -9   7   4      189.28      231.86     13.74 o 
  -8   7   4        1.07        0.77      2.32 o 
  -7   7   4      156.86      165.77      9.22 o 
  -6   7   4      832.15      865.73     23.04 o 
  -5   7   4      451.60      471.19     16.86 o 
  -4   7   4      257.38      266.63     12.59 o 
  -3   7   4       11.00        9.62      4.26 o 
  -2   7   4       54.44       62.75      8.05 o 
  -1   7   4        1.75        0.86      1.79 o 
   0   7   4        9.53       11.94      2.97 o 
   1   7   4       26.23       21.83      3.91 o 
   2   7   4       38.94       49.62      5.02 o 
   3   7   4       59.90       62.52      5.63 o 
   4   7   4       11.90        9.59      2.57 o 
   5   7   4        6.68       10.88      2.66 o 
   6   7   4        0.07       -0.81      1.85 o 
   7   7   4        5.37        3.99      2.50 o 
   8   7   4       84.79       93.68      7.46 o 
   9   7   4       49.63       62.28      6.44 o 
  10   7   4       20.18       11.78      3.37 o 
  11   7   4        9.52       11.61      5.80 o 
  12   7   4        3.78        7.05      8.60 o 
 -11   8   4        5.06        2.84      3.13 o 
 -10   8   4       97.91       73.48     45.21 o 
  -9   8   4        8.52        4.98      4.13 o 
  -8   8   4       48.80       56.59      7.29 o 
  -7   8   4       90.13      109.87     13.98 o 
  -6   8   4      102.79      114.54      9.12 o 
  -5   8   4       84.76       78.51      7.57 o 
  -4   8   4       75.21       76.06      8.45 o 
  -3   8   4       19.77       22.66      6.29 o 
  -2   8   4       30.26       31.35      7.23 o 
  -1   8   4        1.57       -1.76      2.65 o 
   0   8   4       16.62       17.05      4.54 o 
   1   8   4       96.29       96.26      6.85 o 
   2   8   4        0.36        1.47      1.89 o 
   3   8   4        0.02        2.88      2.31 o 
   4   8   4        9.71       10.12      2.80 o 
   5   8   4       48.12       52.87      6.11 o 
   6   8   4       13.20       11.89      3.56 o 
   7   8   4       12.23        9.25      3.26 o 
   8   8   4        0.61       -1.94      1.94 o 
   9   8   4        0.47        2.10      2.46 o 
  10   8   4       78.07      103.66      8.29 o 
  11   8   4        6.29        5.81      5.89 o 
 -10   9   4        4.28        3.67      3.68 o 
  -9   9   4        1.43       -1.24      2.71 o 
  -8   9   4       13.69        7.81      4.46 o 
  -7   9   4        8.05        8.43      3.78 o 
  -6   9   4       42.24       52.76      6.97 o 
  -5   9   4        6.02        5.36      3.53 o 
  -4   9   4       89.90      108.11     11.37 o 
  -3   9   4       54.05       65.12      9.05 o 
  -2   9   4       34.72       39.27      7.55 o 
  -1   9   4        4.07        9.55      4.39 o 
   0   9   4        0.15        2.38      2.96 o 
   1   9   4        9.80       10.40      3.77 o 
   2   9   4       58.47       73.05      7.87 o 
   3   9   4       54.33       60.68      6.11 o 
   4   9   4        4.39        3.26      2.29 o 
   5   9   4        7.05        5.00      2.99 o 
   6   9   4       28.83       36.77      5.90 o 
   7   9   4        0.71        1.02      2.16 o 
   8   9   4       13.11        9.17      3.39 o 
   9   9   4        2.33        7.60      3.55 o 
  -8  10   4       35.56       -2.08      3.91 o 
  -7  10   4        2.00       -0.41      2.72 o 
  -6  10   4       20.01        0.46      4.04 o 
  -5  10   4        0.65        1.67      2.67 o 
  -4  10   4        3.43        2.40      3.62 o 
  -3  10   4        0.13       -3.74      4.23 o 
  -2  10   4        0.73       -0.13      3.02 o 
  -1  10   4        3.00       -1.00      2.68 o 
   0  10   4        3.38        0.69      3.05 o 
   1  10   4        8.43       12.98      4.27 o 
   2  10   4       23.43       29.11      6.11 o 
   3  10   4       18.40       22.55      5.50 o 
   4  10   4        8.06        9.02      3.46 o 
   5  10   4       30.92       34.99      7.33 o 
   6  10   4        1.40        2.73      4.07 o 
   7  10   4       11.78       23.98      5.94 o 
   8  10   4        4.42        3.92      3.57 o 
  -6  11   4        0.04        3.71      6.29 o 
  -5  11   4        6.12        7.16      8.27 o 
  -4  11   4        2.15       13.92      4.60 o 
  -3  11   4        3.27        2.96      3.28 o 
  -2  11   4       20.95       23.59      6.55 o 
  -1  11   4        8.03        4.40      3.16 o 
   0  11   4        5.37       -1.00      8.57 o 
   1  11   4        0.80        1.51      3.04 o 
   2  11   4        2.26       -0.27      3.05 o 
   3  11   4       10.46        9.62      3.50 o 
   4  11   4        6.68       10.59      5.29 o 
   5  11   4       38.24       52.78     11.34 o 
 -15   1   5       12.25       11.27      5.98 o 
 -14   1   5       33.06       38.34      9.38 o 
 -13   1   5      114.92      119.52     17.90 o 
 -12   1   5       30.90       42.78      8.34 o 
 -11   1   5       98.17      100.08     10.76 o 
 -10   1   5       47.95       40.92      5.65 o 
  -9   1   5      743.92      805.53     16.09 o 
  -8   1   5      884.65      945.08     16.70 o 
  -7   1   5        6.35        5.80      1.85 o 
  -6   1   5     1141.89     1234.72     22.06 o 
  -5   1   5       37.21       35.58      3.20 o 
  -4   1   5      177.09      148.04      5.46 o 
  -3   1   5      716.81      668.79     12.24 o 
  -2   1   5       24.37       18.17      1.85 o 
  -1   1   5     1048.92      945.85     14.47 o 
   0   1   5      896.79      770.43     10.79 o 
   1   1   5      922.77      826.22      9.87 o 
   2   1   5     1566.17     1391.35     11.32 o 
   3   1   5      787.18      893.28      9.56 o 
   4   1   5      245.48      237.05      5.15 o 
   5   1   5       56.93       47.60      2.42 o 
   6   1   5       12.23       23.85      2.55 o 
   7   1   5      197.60      209.23      7.19 o 
   8   1   5      624.60      589.37     20.45 o 
   9   1   5     4410.77     4805.46     93.89 o 
  10   1   5      104.41      104.65      9.19 o 
  11   1   5      602.17      661.64     21.74 o 
  12   1   5       62.02       70.50      7.79 o 
  13   1   5        0.96       13.24      4.51 o 
  14   1   5       28.54        7.67     13.96 o 
  15   1   5        3.50        3.18      3.83 o 
 -15   2   5        0.20        0.39      4.00 o 
 -14   2   5        2.80        5.79      4.61 o 
 -13   2   5       18.02       11.84      5.86 o 
 -12   2   5       23.44       29.50      7.54 o 
 -11   2   5        0.49        1.99      3.46 o 
 -10   2   5        0.41        1.98      2.46 o 
  -9   2   5        3.78        7.72      2.35 o 
  -8   2   5       43.79       50.54      4.33 o 
  -7   2   5       50.51       56.50      4.39 o 
  -6   2   5     1542.11     1653.00     20.70 o 
  -5   2   5      129.94      128.35      6.73 o 
  -4   2   5       36.72       48.15      3.62 o 
  -3   2   5      842.34      882.03     35.40 o 
  -2   2   5       32.34       23.10      2.13 o 
  -1   2   5       60.20       61.69      2.72 o 
   0   2   5       18.53       28.32      4.40 o 
   1   2   5        0.11        2.46      0.75 o 
   2   2   5      320.91      350.17      6.04 o 
   3   2   5      483.74      553.23      7.98 o 
   4   2   5     1071.53     1163.18     12.33 o 
   5   2   5       47.65       57.51      2.91 o 
   6   2   5        2.79        3.22      1.44 o 
   7   2   5      146.46      131.21      6.15 o 
   8   2   5      276.74      267.94      9.40 o 
   9   2   5      144.80      166.94      9.71 o 
  10   2   5        3.32        8.74      2.94 o 
  11   2   5       19.44       17.73      6.20 o 
  12   2   5      140.67      152.76     14.23 o 
  13   2   5        4.53        1.44      3.48 o 
  14   2   5       84.10       60.25     34.01 o 
 -15   3   5        0.24       -3.30      3.30 o 
 -14   3   5        6.77        9.63      4.89 o 
 -13   3   5        1.70        0.03      3.65 o 
 -12   3   5        2.55        7.45      4.37 o 
 -11   3   5        6.69        7.88      4.16 o 
 -10   3   5       32.33       29.65      5.63 o 
  -9   3   5       94.33       86.37      7.45 o 
  -8   3   5      106.48      122.65      6.65 o 
  -7   3   5      216.11      253.58      9.02 o 
  -6   3   5      983.05     1036.03     17.30 o 
  -5   3   5        5.33        1.24      1.27 o 
  -4   3   5       42.57       42.21      3.99 o 
  -3   3   5      599.51      662.73     12.63 o 
  -2   3   5       32.36       20.60      2.54 o 
  -1   3   5      274.49      274.53      8.74 o 
   0   3   5      259.67      238.96     11.03 o 
   1   3   5      125.96      108.81      5.07 o 
   2   3   5        1.90        3.73      1.28 o 
   3   3   5        1.15        2.98      1.07 o 
   4   3   5      387.44      437.26      8.26 o 
   5   3   5      559.28      575.68      9.58 o 
   6   3   5        3.56        3.32      1.06 o 
   7   3   5       76.91       57.73      4.39 o 
   8   3   5      101.59       94.25      5.68 o 
   9   3   5        4.29        1.30      3.17 o 
  10   3   5        0.48        4.55      3.29 o 
  11   3   5        8.29        9.50      4.89 o 
  12   3   5        3.25       -3.00      3.09 o 
  13   3   5       17.27        1.50      5.43 o 
  14   3   5       10.05        5.97      8.04 o 
 -14   4   5       29.25       43.38     10.10 o 
 -13   4   5        6.01        9.15      5.21 o 
 -12   4   5        6.12       10.66      5.14 o 
 -11   4   5       17.41       13.32      4.20 o 
 -10   4   5        7.82       11.94      3.71 o 
  -9   4   5       25.69       23.67      4.90 o 
  -8   4   5      399.10      458.95     13.17 o 
  -7   4   5      292.98      284.22     10.15 o 
  -6   4   5       20.91       23.64      3.48 o 
  -5   4   5       17.02       14.24      3.26 o 
  -4   4   5        0.69       -0.37      1.24 o 
  -3   4   5       15.52        8.77      1.98 o 
  -2   4   5     1148.76     1177.84     18.27 o 
  -1   4   5      776.73      694.86     14.83 o 
   0   4   5        3.96        4.64      1.89 o 
   1   4   5       15.78       16.34      2.75 o 
   2   4   5       11.74       13.59      2.14 o 
   3   4   5      414.21      413.64      9.24 o 
   4   4   5       13.37       12.60      2.01 o 
   5   4   5      718.63      707.83     10.56 o 
   6   4   5       27.82       24.46      2.37 o 
   7   4   5        2.20        9.68      3.20 o 
   8   4   5      388.65      376.87     14.40 o 
   9   4   5      125.65      137.32      9.10 o 
  10   4   5       19.92       26.59      7.27 o 
  11   4   5       21.95       33.13      8.21 o 
  12   4   5        2.03        1.18      3.53 o 
  13   4   5       52.43       26.74     27.69 o 
  14   4   5       17.55        8.63     12.11 o 
 -14   5   5        6.24        7.43      9.76 o 
 -13   5   5       11.26        6.33      6.91 o 
 -12   5   5       44.04       15.82     25.84 o 
 -11   5   5        0.03       -0.48      2.79 o 
 -10   5   5       75.03       73.90      7.55 o 
  -9   5   5      346.92      367.27     15.83 o 
  -8   5   5      206.88      219.88      9.74 o 
  -7   5   5     1037.69     1123.39     31.20 o 
  -6   5   5      165.35      152.58      7.81 o 
  -5   5   5       72.49       59.72      5.51 o 
  -4   5   5       65.87       68.32      5.76 o 
  -3   5   5      612.37      619.84     12.29 o 
  -2   5   5       61.59       58.81      4.11 o 
  -1   5   5      886.28      966.75     18.76 o 
   0   5   5      180.23      198.07      8.87 o 
   1   5   5       10.05        8.71      2.55 o 
   2   5   5       15.91        8.78      2.30 o 
   3   5   5      284.59      278.65      7.70 o 
   4   5   5        4.51        7.73      2.00 o 
   5   5   5        8.32        4.67      1.95 o 
   6   5   5       94.04       82.13      6.00 o 
   7   5   5      199.63      188.62      9.03 o 
   8   5   5      208.25      221.16      9.99 o 
   9   5   5       39.82       44.19      6.37 o 
  10   5   5        1.96        4.77      4.18 o 
  11   5   5       28.90       21.05      6.80 o 
  12   5   5        6.75       -0.38      3.87 o 
  13   5   5        2.25        0.07      4.57 o 
 -13   6   5        0.71       -0.58      3.76 o 
 -12   6   5        7.14        6.39      6.68 o 
 -11   6   5       13.83       24.39     10.13 o 
 -10   6   5       16.02       17.45      5.82 o 
  -9   6   5        0.00        4.37      2.83 o 
  -8   6   5      128.97      125.97      9.62 o 
  -7   6   5      616.93      728.45     18.18 o 
  -6   6   5     1400.34     1529.80     25.51 o 
  -5   6   5      157.77      177.00      9.88 o 
  -4   6   5      846.02      819.10     20.12 o 
  -3   6   5       21.01       19.38      4.10 o 
  -2   6   5      336.06      341.30     11.74 o 
  -1   6   5      296.34      251.21     10.45 o 
   0   6   5      453.80      449.53     14.17 o 
   1   6   5      113.76      120.50      7.72 o 
   2   6   5       12.35       12.76      2.72 o 
   3   6   5       88.91       92.40      5.03 o 
   4   6   5      206.52      199.10      7.94 o 
   5   6   5       26.04       20.83      3.19 o 
   6   6   5       32.07       34.88      4.74 o 
   7   6   5       23.25       28.03      4.76 o 
   8   6   5        1.59        0.91      1.80 o 
   9   6   5       11.44       10.49      2.87 o 
  10   6   5       18.69       19.64      6.38 o 
  11   6   5       10.84        3.32      2.87 o 
  12   6   5       17.04        9.10      6.88 o 
 -12   7   5       56.56       37.53     42.75 o 
 -11   7   5       46.02       30.41     20.92 o 
 -10   7   5        0.02        2.86      2.63 o 
  -9   7   5        5.70        8.25      3.54 o 
  -8   7   5      133.99      157.11     18.70 o 
  -7   7   5      224.00      229.89     10.89 o 
  -6   7   5       12.67       27.97      5.26 o 
  -5   7   5     1909.01     2129.25     35.60 o 
  -4   7   5       55.24       64.02      6.70 o 
  -3   7   5      453.75      461.94     20.94 o 
  -2   7   5      185.24      164.02     12.66 o 
  -1   7   5       79.84       76.96      6.47 o 
   0   7   5       33.80       39.22      5.30 o 
   1   7   5       47.15       42.94      5.27 o 
   2   7   5       22.28       28.07      4.48 o 
   3   7   5       26.81       32.15      4.14 o 
   4   7   5       84.39       65.98      5.11 o 
   5   7   5        0.02        1.85      1.86 o 
   6   7   5       27.05       32.64      5.23 o 
   7   7   5        0.57        2.56      2.18 o 
   8   7   5       25.21       23.30      4.52 o 
   9   7   5       22.39       25.29      4.63 o 
  10   7   5       22.39       31.68      8.52 o 
  11   7   5        1.04       -1.53      4.11 o 
  12   7   5       51.20       61.60     11.37 o 
 -11   8   5        0.11        2.15      2.85 o 
 -10   8   5        0.01        6.08      3.09 o 
  -9   8   5       25.27        7.60      6.82 o 
  -8   8   5        0.44        5.55      3.31 o 
  -7   8   5       31.96       29.15      5.00 o 
  -6   8   5        0.17        1.06      3.35 o 
  -5   8   5        0.00        2.07      2.37 o 
  -4   8   5        0.11        1.90      2.80 o 
  -3   8   5        0.03        1.06      3.71 o 
  -2   8   5        3.10        0.68      2.73 o 
  -1   8   5        0.04       -0.36      2.26 o 
   0   8   5       59.70       54.73      7.95 o 
   1   8   5        0.35       -1.21      1.68 o 
   2   8   5        3.79        2.86      2.14 o 
   3   8   5       17.01       20.22      4.11 o 
   4   8   5      113.21      104.63      6.14 o 
   5   8   5       14.34       13.41      3.01 o 
   6   8   5       40.51       55.53      6.00 o 
   7   8   5       49.42       53.03      6.08 o 
   8   8   5       56.19       59.19      6.31 o 
   9   8   5       56.89       68.85      7.02 o 
  10   8   5       16.89       20.80      9.10 o 
  11   8   5        5.78       10.12      8.87 o 
 -10   9   5        5.40        5.42      4.64 o 
  -9   9   5        1.90        4.56      3.18 o 
  -8   9   5        0.33        2.01      2.54 o 
  -7   9   5        9.27        2.27      2.81 o 
  -6   9   5        0.86       -2.29      2.29 o 
  -5   9   5       19.41       24.11      6.63 o 
  -4   9   5        8.76        8.46      4.35 o 
  -3   9   5        1.64        3.81      3.36 o 
  -2   9   5        1.96       -0.83      2.43 o 
  -1   9   5        0.02        3.09      3.36 o 
   0   9   5        0.14        3.85      3.42 o 
   1   9   5        5.94       13.10      5.01 o 
   2   9   5        1.34        2.48      2.83 o 
   3   9   5       17.01       15.72      3.99 o 
   4   9   5      114.15      118.43      8.47 o 
   5   9   5        1.57        2.33      2.72 o 
   6   9   5       24.98       19.29      4.55 o 
   7   9   5       54.92       69.50      8.29 o 
   8   9   5       43.84       48.05      7.15 o 
   9   9   5       31.30       26.98      7.72 o 
  -8  10   5        0.58       -1.15      4.18 o 
  -7  10   5       23.98       -0.25      3.81 o 
  -6  10   5        6.15        2.97      5.19 o 
  -5  10   5        6.31        2.03      3.90 o 
  -4  10   5        0.00        2.09      3.16 o 
  -3  10   5       11.94       13.72      5.70 o 
  -2  10   5        0.43       -1.72      3.44 o 
  -1  10   5        9.47        3.90      3.82 o 
   0  10   5        1.41        2.21      3.10 o 
   1  10   5        2.72        0.82      3.23 o 
   2  10   5       10.59        8.94      5.29 o 
   3  10   5       11.55       10.56      4.72 o 
   4  10   5       39.09       41.43      9.68 o 
   5  10   5      103.07      135.25     11.43 o 
   6  10   5        2.38        7.92      3.28 o 
   7  10   5       14.96       16.49      5.27 o 
  -5  11   5       24.95       13.41     21.60 o 
  -4  11   5        9.63        8.07      6.48 o 
  -3  11   5       17.84       35.12      8.43 o 
  -2  11   5       72.78       73.55     10.70 o 
  -1  11   5       18.37        2.93      9.66 o 
   0  11   5        9.24        3.80      3.39 o 
   1  11   5        8.31        3.89      3.66 o 
   2  11   5        9.77        3.94      4.63 o 
   3  11   5        3.09        4.04      6.42 o 
   4  11   5        0.15        3.04      5.23 o 
   5  11   5       35.71       39.77     13.37 o 
 -15   0   6       23.01       40.96     14.69 o 
 -14   0   6       34.06       52.94     12.84 o 
 -13   0   6       32.00       16.67      9.53 o 
 -12   0   6       12.47       10.59      6.88 o 
 -11   0   6      199.04      178.06     20.12 o 
 -10   0   6        0.07        8.73      5.89 o 
  -9   0   6       20.45       28.08      5.75 o 
  -8   0   6       19.04       12.17      3.83 o 
  -7   0   6       20.03       14.99      4.02 o 
  -6   0   6      189.37      205.17     10.42 o 
  -5   0   6      167.26      160.52     14.06 o 
  -4   0   6     1475.80     1411.99     23.50 o 
  -3   0   6      549.30      485.61     12.70 o 
  -2   0   6     5982.81     5774.96    178.86 o 
  -1   0   6       17.89       20.88      3.37 o 
   0   0   6     2896.01     2944.64     44.66 o 
   1   0   6      369.44      371.42      9.73 o 
   2   0   6      642.69      693.64     11.90 o 
   3   0   6     3899.20     3856.11     29.69 o 
   4   0   6     1576.09     1550.65     21.56 o 
   5   0   6       14.07       23.32      3.20 o 
   6   0   6     1584.96     1702.41     21.06 o 
   7   0   6      131.76      139.92      5.86 o 
   8   0   6       92.83       71.80      8.30 o 
   9   0   6      152.29      179.60     13.13 o 
  10   0   6      338.95      390.70     19.71 o 
  11   0   6      372.72      387.58     27.63 o 
  12   0   6      100.20      112.51     14.59 o 
  13   0   6      154.26      181.92     15.30 o 
  14   0   6       10.26       -1.26      5.62 o 
 -15   1   6       42.87       47.11     14.52 o 
 -14   1   6        1.08       -1.37      3.36 o 
 -13   1   6        1.23        4.11      3.96 o 
 -12   1   6       24.58       26.96      7.65 o 
 -11   1   6       44.57       50.42      8.14 o 
 -10   1   6       15.25       15.43      4.21 o 
  -9   1   6        0.25        0.70      1.74 o 
  -8   1   6        5.70        9.45      2.51 o 
  -7   1   6        2.09        2.37      1.53 o 
  -6   1   6      381.36      343.10      9.53 o 
  -5   1   6        3.57        2.84      1.43 o 
  -4   1   6      201.55      200.38      6.49 o 
  -3   1   6        3.67        5.50      1.46 o 
  -2   1   6       21.16       21.70      2.11 o 
  -1   1   6      177.66      178.42      4.25 o 
   0   1   6      695.30      645.67     10.77 o 
   1   1   6      271.71      279.33      5.03 o 
   2   1   6       18.90       27.15      1.94 o 
   3   1   6     2573.30     2650.02     17.58 o 
   4   1   6      272.15      323.29      6.38 o 
   5   1   6       76.72       87.50      4.44 o 
   6   1   6      608.14      612.52      8.77 o 
   7   1   6       69.37       59.82      3.88 o 
   8   1   6     1613.69     1686.18     25.56 o 
   9   1   6     1080.81     1165.80     22.66 o 
  10   1   6       96.19       94.45      7.10 o 
  11   1   6       12.42       24.29      4.62 o 
  12   1   6      202.72      205.41     11.08 o 
  13   1   6        0.50       -0.62      3.02 o 
  14   1   6        7.72       10.29      5.53 o 
 -15   2   6        3.53        2.40      4.39 o 
 -14   2   6       20.19       29.56      8.07 o 
 -13   2   6        4.43        0.52      3.62 o 
 -12   2   6       73.30       80.38     10.36 o 
 -11   2   6        8.15        5.03      4.18 o 
 -10   2   6       24.46       32.92      6.95 o 
  -9   2   6        1.91        4.08      1.92 o 
  -8   2   6        6.58        1.37      1.69 o 
  -7   2   6      348.26      329.53     10.10 o 
  -6   2   6      131.93      153.60      6.74 o 
  -5   2   6      159.58      184.08      6.92 o 
  -4   2   6     2360.52     2744.85     39.49 o 
  -3   2   6        6.65        5.37      1.75 o 
  -2   2   6     8077.04     8142.53     81.77 o 
  -1   2   6     2462.20     2350.22     28.19 o 
   0   2   6      523.57      515.40     11.79 o 
   1   2   6      461.19      559.07      8.74 o 
   2   2   6      410.20      410.45      6.84 o 
   3   2   6       61.26       41.95      2.54 o 
   4   2   6        0.93        5.78      1.20 o 
   5   2   6      141.08      170.84      4.91 o 
   6   2   6       78.39       74.38      3.85 o 
   7   2   6       13.03       22.46      2.98 o 
   8   2   6      787.94      793.91     14.57 o 
   9   2   6        3.45        2.94      2.37 o 
  10   2   6       55.49       61.37      5.92 o 
  11   2   6      113.53      106.26      9.50 o 
  12   2   6       13.08       17.14      4.94 o 
  13   2   6        7.50        6.95      3.53 o 
  14   2   6       25.37       22.75     14.40 o 
 -15   3   6        3.45        2.10      4.27 o 
 -14   3   6        5.10        3.28      4.00 o 
 -13   3   6        3.18        1.54      3.25 o 
 -12   3   6        1.68       -2.06      3.04 o 
 -11   3   6        0.37        4.61      3.89 o 
 -10   3   6       97.24      101.64      8.31 o 
  -9   3   6      107.42      113.56      8.46 o 
  -8   3   6     1213.48     1320.53     21.72 o 
  -7   3   6       36.32       30.57      3.73 o 
  -6   3   6        1.00        3.19      1.71 o 
  -5   3   6     1221.88     1327.67     19.95 o 
  -4   3   6      176.82      153.54      7.07 o 
  -3   3   6      693.62      683.93     11.67 o 
  -2   3   6     6245.99     6695.74     69.37 o 
  -1   3   6     1174.79     1369.53     20.36 o 
   0   3   6      311.34      406.26     11.28 o 
   1   3   6       85.77       91.92      4.46 o 
   2   3   6     1264.65     1315.76     13.15 o 
   3   3   6      666.76      638.57      9.53 o 
   4   3   6       68.36       73.56      3.74 o 
   5   3   6      451.94      452.45      8.42 o 
   6   3   6       89.08       87.22      3.78 o 
   7   3   6       40.07       38.99      3.85 o 
   8   3   6      278.55      282.82      9.82 o 
   9   3   6        0.43        0.76      3.08 o 
  10   3   6       84.10       97.84     11.94 o 
  11   3   6       55.43       56.15      9.00 o 
  12   3   6        2.15        4.64      3.31 o 
  13   3   6       83.38       73.18     50.00 o 
  14   3   6        4.99        9.06      4.84 o 
 -14   4   6        0.83        1.96      3.57 o 
 -13   4   6        1.32       -2.66      3.08 o 
 -12   4   6        3.38       10.63      4.66 o 
 -11   4   6        3.22        0.85      2.56 o 
 -10   4   6      105.74      123.61      9.34 o 
  -9   4   6      125.16      119.40      8.92 o 
  -8   4   6       38.83       48.20      4.94 o 
  -7   4   6      297.00      295.03     10.55 o 
  -6   4   6      514.47      493.63     13.01 o 
  -5   4   6        6.77        8.78      2.64 o 
  -4   4   6      281.10      232.45      9.35 o 
  -3   4   6     1050.77     1080.78     15.68 o 
  -2   4   6       24.73       30.66      3.13 o 
  -1   4   6     1310.78     1268.32     20.94 o 
   0   4   6      348.48      347.40     17.75 o 
   1   4   6      532.29      518.37     12.53 o 
   2   4   6      257.22      246.63      7.04 o 
   3   4   6       81.04       90.94      4.57 o 
   4   4   6        0.01        0.58      0.95 o 
   5   4   6       10.12       14.08      2.10 o 
   6   4   6      106.22       98.00      5.58 o 
   7   4   6       50.93       49.26      5.44 o 
   8   4   6       47.10       41.19      5.48 o 
   9   4   6       16.47       15.82      5.04 o 
  10   4   6       16.69       10.70      4.99 o 
  11   4   6        7.08        2.08      3.47 o 
  12   4   6        0.49        2.60      3.78 o 
  13   4   6       14.03       12.50      7.46 o 
 -14   5   6       15.44       20.99      6.36 o 
 -13   5   6       22.15       34.74     11.02 o 
 -12   5   6        6.01        6.77      4.25 o 
 -11   5   6       23.92       38.87      6.35 o 
 -10   5   6        3.83        2.86      2.76 o 
  -9   5   6      322.52      364.57     15.88 o 
  -8   5   6        8.74        7.69      2.37 o 
  -7   5   6      286.51      280.52     10.87 o 
  -6   5   6     1237.86     1307.21     22.38 o 
  -5   5   6        7.76        7.24      2.68 o 
  -4   5   6       17.30       15.26      3.37 o 
  -3   5   6      888.14      927.87     20.51 o 
  -2   5   6       97.65       90.93      6.14 o 
  -1   5   6       20.76       18.54      3.62 o 
   0   5   6      565.62      531.89     15.52 o 
   1   5   6      496.53      434.52     13.63 o 
   2   5   6      474.89      434.14     10.20 o 
   3   5   6        7.27       11.21      2.31 o 
   4   5   6       77.54       76.75      4.78 o 
   5   5   6      177.16      167.70      6.93 o 
   6   5   6       42.26       43.63      5.29 o 
   7   5   6        0.54        1.54      2.74 o 
   8   5   6        4.51        4.33      2.73 o 
   9   5   6      231.69      260.53     13.21 o 
  10   5   6       17.56       23.64      6.83 o 
  11   5   6        9.37        8.88      4.93 o 
  12   5   6       30.40        6.26     12.84 o 
  13   5   6       60.14       55.78     36.79 o 
 -13   6   6       10.74       11.02      5.83 o 
 -12   6   6       13.46       18.05      8.01 o 
 -11   6   6        1.91       -1.85      2.54 o 
 -10   6   6       27.84       34.66      6.52 o 
  -9   6   6        0.01        2.31      3.33 o 
  -8   6   6       47.94       52.39      5.60 o 
  -7   6   6        1.76       10.49      3.13 o 
  -6   6   6       11.74       13.77      6.77 o 
  -5   6   6      156.80      184.69     12.15 o 
  -4   6   6       17.68       17.50      4.05 o 
  -3   6   6      868.56      907.09     20.70 o 
  -2   6   6        3.18        7.57      2.71 o 
  -1   6   6      255.16      239.75     10.61 o 
   0   6   6      132.38      119.92      7.75 o 
   1   6   6      375.84      349.48     13.17 o 
   2   6   6      188.73      188.28      9.98 o 
   3   6   6       68.80       63.92      4.66 o 
   4   6   6       25.82       29.56      3.81 o 
   5   6   6       26.21       18.15      3.28 o 
   6   6   6       33.52       41.63      5.98 o 
   7   6   6       40.98       46.61      5.83 o 
   8   6   6       19.78       16.07      4.50 o 
   9   6   6       36.96       47.43      6.09 o 
  10   6   6       32.34       26.86      7.25 o 
  11   6   6       13.18        6.09      4.20 o 
  12   6   6        4.83        2.49      7.91 o 
 -12   7   6        7.46        4.11      5.29 o 
 -11   7   6        8.63        9.43      5.33 o 
 -10   7   6        0.45       -0.24      2.56 o 
  -9   7   6        7.85        7.26      3.44 o 
  -8   7   6        9.09       12.74      4.17 o 
  -7   7   6        1.13        6.23      2.33 o 
  -6   7   6        3.87        5.49      2.72 o 
  -5   7   6       22.64       30.37      5.55 o 
  -4   7   6      158.60      165.60      9.97 o 
  -3   7   6      207.58      210.50     14.66 o 
  -2   7   6      452.59      447.53     20.75 o 
  -1   7   6        0.01        2.47      2.35 o 
   0   7   6       30.34       30.63      5.28 o 
   1   7   6        3.99        6.22      2.79 o 
   2   7   6        0.78        2.67      2.49 o 
   3   7   6       37.72       34.86      4.37 o 
   4   7   6        2.92        5.99      2.32 o 
   5   7   6        1.02        0.14      1.86 o 
   6   7   6       22.21       22.93      4.40 o 
   7   7   6       13.22        9.70      3.61 o 
   8   7   6       26.27       29.43      5.88 o 
   9   7   6       79.37       57.52     24.86 o 
  10   7   6       14.78       10.31      9.99 o 
  11   7   6        7.02       -0.33      5.16 o 
 -11   8   6        5.69        3.17      6.72 o 
 -10   8   6        0.75        3.55      4.28 o 
  -9   8   6        0.09        1.96      3.16 o 
  -8   8   6        6.78        2.17      3.05 o 
  -7   8   6        0.98        1.93      2.08 o 
  -6   8   6       75.36       93.35      8.16 o 
  -5   8   6       52.50       58.17      6.68 o 
  -4   8   6       59.98       49.74      7.89 o 
  -3   8   6      101.01      106.47     11.13 o 
  -2   8   6        3.58        6.64      3.86 o 
  -1   8   6        0.35        0.68      2.86 o 
   0   8   6       58.38       69.12      8.95 o 
   1   8   6       58.33       49.16      5.90 o 
   2   8   6      125.34      129.75      9.43 o 
   3   8   6        0.27        0.38      2.32 o 
   4   8   6      115.18      132.30      8.53 o 
   5   8   6       10.35       10.97      4.06 o 
   6   8   6       11.11       12.24      4.74 o 
   7   8   6        0.19        0.77      3.11 o 
   8   8   6        5.05        0.17      3.13 o 
   9   8   6        2.47        2.41      3.18 o 
  10   8   6        0.01       -0.89      3.67 o 
 -10   9   6        0.70        4.07      4.42 o 
  -9   9   6        1.42       -3.39      3.39 o 
  -8   9   6        0.49        0.56      3.00 o 
  -7   9   6        4.14       -2.28      3.20 o 
  -6   9   6        0.49       -0.69      2.60 o 
  -5   9   6        1.74        6.61      4.37 o 
  -4   9   6       12.66       19.53      5.86 o 
  -3   9   6       29.78       16.94      5.51 o 
  -2   9   6        0.00        0.73      3.51 o 
  -1   9   6        0.03        0.80      3.16 o 
   0   9   6        0.92        3.51      3.07 o 
   1   9   6       25.06       24.35      9.66 o 
   2   9   6       63.81       71.33      9.46 o 
   3   9   6        0.01        1.14      2.58 o 
   4   9   6      147.65      175.93     11.72 o 
   5   9   6       28.55       34.36      7.07 o 
   6   9   6       75.53       94.58      9.62 o 
   7   9   6       82.46      104.85     10.18 o 
   8   9   6        0.38        0.82      3.11 o 
   9   9   6       18.65       20.33      5.89 o 
  -8  10   6        2.48       -1.12      4.28 o 
  -7  10   6        3.33        1.70      4.23 o 
  -6  10   6       40.24       30.57     31.86 o 
  -5  10   6       10.17        5.70      4.37 o 
  -4  10   6       32.19       60.11     10.16 o 
  -3  10   6        6.37        0.00      3.50 o 
  -2  10   6        0.74        0.45      4.76 o 
  -1  10   6        0.95        3.11      3.28 o 
   0  10   6        6.20        9.64      4.63 o 
   1  10   6        4.09        0.42      2.67 o 
   2  10   6       11.16        4.35      9.20 o 
   3  10   6        9.19        9.93      5.32 o 
   4  10   6      114.18      154.64     21.64 o 
   5  10   6        5.94       11.73      5.45 o 
   6  10   6       24.31       38.75      9.51 o 
   7  10   6        7.82        6.02      3.89 o 
  -5  11   6        2.67        3.29      4.14 o 
  -4  11   6        0.62        3.28      4.04 o 
  -3  11   6        5.84       11.50      5.17 o 
  -2  11   6        1.53       -0.05      3.32 o 
  -1  11   6       41.92       17.76     29.21 o 
   0  11   6        1.78        2.29      3.10 o 
   1  11   6        0.01       -0.03      3.29 o 
   2  11   6        2.66        3.88      4.15 o 
   3  11   6        1.24        1.43      6.98 o 
   4  11   6        4.40       14.82      8.80 o 
 -15   1   7       38.91       49.28     10.97 o 
 -14   1   7       31.43       39.62      9.38 o 
 -13   1   7        8.77       21.04      6.93 o 
 -12   1   7      235.80      222.90     16.81 o 
 -11   1   7       98.19      127.54     12.15 o 
 -10   1   7       60.63       59.66      6.35 o 
  -9   1   7       32.64       39.52      4.39 o 
  -8   1   7       40.88       37.47      4.08 o 
  -7   1   7       61.11       51.26      4.40 o 
  -6   1   7      297.04      269.93      8.74 o 
  -5   1   7     1576.27     1594.28     19.74 o 
  -4   1   7      778.14      857.40     13.54 o 
  -3   1   7     2179.18     2469.80     43.73 o 
  -2   1   7      204.66      162.46      6.62 o 
  -1   1   7      743.10      658.65     13.74 o 
   0   1   7     2213.40     1980.34     20.30 o 
   1   1   7      557.29      523.33      9.39 o 
   2   1   7      490.23      447.89      7.25 o 
   3   1   7        0.26        9.41      1.59 o 
   4   1   7      609.66      669.08      9.68 o 
   5   1   7       36.38       36.81      2.52 o 
   6   1   7       19.56       19.59      1.99 o 
   7   1   7        2.76        1.92      1.38 o 
   8   1   7      449.71      495.96     14.33 o 
   9   1   7      362.57      377.29     13.25 o 
  10   1   7       30.66       33.10      4.91 o 
  11   1   7       64.45       62.18      6.18 o 
  12   1   7       45.85       53.42      6.41 o 
  13   1   7      212.31      282.16     19.61 o 
  14   1   7        3.03        4.35      3.54 o 
 -15   2   7        0.19       -3.70      3.70 o 
 -14   2   7       45.07       33.37      8.24 o 
 -13   2   7        9.45       10.86      5.15 o 
 -12   2   7       19.38       22.67      6.42 o 
 -11   2   7       16.78       15.08      5.79 o 
 -10   2   7        0.07       -0.43      2.18 o 
  -9   2   7      411.38      448.31     13.18 o 
  -8   2   7      245.64      247.86      9.50 o 
  -7   2   7        4.63        4.32      1.89 o 
  -6   2   7       52.81       56.52      4.43 o 
  -5   2   7       16.03       29.78      3.56 o 
  -4   2   7      496.45      561.24     11.33 o 
  -3   2   7      349.14      346.82      8.17 o 
  -2   2   7     1517.03     1596.86     15.42 o 
  -1   2   7      198.91      211.06      8.25 o 
   0   2   7     1958.78     2073.12     25.04 o 
   1   2   7     1659.60     1573.55     12.65 o 
   2   2   7        2.55        3.99      1.11 o 
   3   2   7       46.49       36.19      3.22 o 
   4   2   7      413.59      431.31      8.03 o 
   5   2   7      206.54      219.08      5.89 o 
   6   2   7       30.32       32.81      2.49 o 
   7   2   7      193.81      198.32      7.31 o 
   8   2   7      503.97      503.52     14.42 o 
   9   2   7       19.70       26.28      4.50 o 
  10   2   7        4.55        0.57      2.05 o 
  11   2   7        1.19        1.80      2.72 o 
  12   2   7       42.85       46.06      7.22 o 
  13   2   7        0.23        0.39      2.52 o 
  14   2   7       12.68        2.12      4.46 o 
 -14   3   7       34.06       44.31      8.81 o 
 -13   3   7       16.83       20.47      7.00 o 
 -12   3   7        1.81        2.07      3.72 o 
 -11   3   7       22.35       26.53      5.83 o 
 -10   3   7        2.86        4.01      2.77 o 
  -9   3   7      237.59      246.04     10.11 o 
  -8   3   7      872.43      885.83     24.13 o 
  -7   3   7      223.81      207.71      8.66 o 
  -6   3   7        0.44       -0.24      1.37 o 
  -5   3   7        2.56       12.19      6.03 o 
  -4   3   7      860.46      956.27     25.14 o 
  -3   3   7        2.36        3.89      1.42 o 
  -2   3   7      689.21      770.77     24.51 o 
  -1   3   7      609.22      646.19     14.85 o 
   0   3   7       34.73       31.18      2.27 o 
   1   3   7       31.58       20.62      2.20 o 
   2   3   7      136.41      129.28      5.24 o 
   3   3   7        4.87        3.00      1.12 o 
   4   3   7       25.57       25.10      2.29 o 
   5   3   7       63.46       50.38      3.07 o 
   6   3   7      143.12      145.86      5.08 o 
   7   3   7      211.69      219.08      7.88 o 
   8   3   7       53.36       64.99      4.65 o 
   9   3   7       10.67        8.69      3.58 o 
  10   3   7        8.41       11.33      4.13 o 
  11   3   7        0.29        3.15      3.03 o 
  12   3   7       87.05      112.45     12.28 o 
  13   3   7       91.41       89.22     45.55 o 
  14   3   7        5.35        4.05      3.92 o 
 -14   4   7       13.16       34.50      8.49 o 
 -13   4   7       18.64        9.81      6.02 o 
 -12   4   7       18.88       29.24      8.07 o 
 -11   4   7        6.84        6.22      3.29 o 
 -10   4   7       54.12       47.31      6.97 o 
  -9   4   7       23.53       32.47      5.44 o 
  -8   4   7      638.80      688.76     16.78 o 
  -7   4   7        1.87        9.64      2.82 o 
  -6   4   7      131.17      116.25      6.67 o 
  -5   4   7        5.33        6.91      2.38 o 
  -4   4   7       18.69       21.89      3.56 o 
  -3   4   7       38.67       49.92      4.47 o 
  -2   4   7       24.63       20.66      2.57 o 
  -1   4   7     1595.88     1665.59     25.14 o 
   0   4   7       11.64        9.21      2.72 o 
   1   4   7       90.52       83.02      4.43 o 
   2   4   7       34.09       32.06      2.92 o 
   3   4   7       26.73       22.89      2.64 o 
   4   4   7       58.75       49.86      3.21 o 
   5   4   7        0.23        0.66      1.02 o 
   6   4   7        0.03       -0.46      1.19 o 
   7   4   7       92.87      101.31      6.77 o 
   8   4   7       11.73        7.94      2.72 o 
   9   4   7        4.67        2.64      2.87 o 
  10   4   7       24.37       31.67      6.33 o 
  11   4   7        7.10        5.31      3.38 o 
  12   4   7        6.02        2.78      4.76 o 
  13   4   7        0.31       -2.14      2.93 o 
 -13   5   7       32.56       63.67     14.95 o 
 -12   5   7       32.22       57.63     11.12 o 
 -11   5   7        8.66        6.09      3.24 o 
 -10   5   7       51.75       54.51      8.38 o 
  -9   5   7       21.89       25.35      5.33 o 
  -8   5   7      259.46      261.36     10.92 o 
  -7   5   7      660.90      691.70     17.10 o 
  -6   5   7      537.96      542.24     14.67 o 
  -5   5   7      123.29      129.73      7.97 o 
  -4   5   7      299.59      319.66      9.61 o 
  -3   5   7      649.62      694.88     13.82 o 
  -2   5   7      568.26      537.15     15.11 o 
  -1   5   7      270.44      253.34     10.58 o 
   0   5   7      154.76      140.52      8.13 o 
   1   5   7      249.97      222.53     10.19 o 
   2   5   7        2.95        6.52      1.87 o 
   3   5   7        0.00        0.35      1.36 o 
   4   5   7        3.60        3.86      1.71 o 
   5   5   7        8.59        7.55      2.22 o 
   6   5   7       23.60       26.73      4.12 o 
   7   5   7       70.94       61.52      5.66 o 
   8   5   7       14.30       18.44      3.96 o 
   9   5   7       21.39       21.91      7.56 o 
  10   5   7       26.89       30.01      6.24 o 
  11   5   7        4.12        1.91      2.96 o 
  12   5   7       37.04       18.21     13.57 o 
  13   5   7       32.32       17.64     17.69 o 
 -13   6   7       35.56       68.21     10.50 o 
 -12   6   7        0.01        3.21      3.52 o 
 -11   6   7       26.15       31.56      7.97 o 
 -10   6   7        0.34       -1.68      2.17 o 
  -9   6   7        7.48        6.87      3.38 o 
  -8   6   7       25.15       18.88      4.00 o 
  -7   6   7        6.46        9.72      2.96 o 
  -6   6   7      395.48      369.61     14.53 o 
  -5   6   7       20.19       25.76      4.62 o 
  -4   6   7      713.72      736.61     20.68 o 
  -3   6   7       28.03       34.58      4.06 o 
  -2   6   7     3133.14     3229.46     90.04 o 
  -1   6   7      272.18      291.37     12.05 o 
   0   6   7      836.16      790.11     22.39 o 
   1   6   7      408.60      396.95     14.44 o 
   2   6   7       31.78       36.07      4.16 o 
   3   6   7        0.17       -0.80      1.35 o 
   4   6   7       40.29       40.02      4.25 o 
   5   6   7       37.69       37.21      4.09 o 
   6   6   7        4.40        6.26      2.71 o 
   7   6   7       31.16       30.30      5.14 o 
   8   6   7       18.32       18.97      4.31 o 
   9   6   7       32.65       26.45      5.00 o 
  10   6   7        0.15        0.45      3.06 o 
  11   6   7       15.18       -1.69      4.03 o 
  12   6   7        3.26       -0.82      5.69 o 
 -12   7   7        5.23        1.92      7.01 o 
 -11   7   7        3.04        3.80      4.59 o 
 -10   7   7       15.82       23.75      5.38 o 
  -9   7   7        0.39        3.10      2.67 o 
  -8   7   7       39.21       61.15      7.56 o 
  -7   7   7       52.69       65.05      7.34 o 
  -6   7   7        0.00        2.85      2.42 o 
  -5   7   7        7.32        4.18      2.54 o 
  -4   7   7     1344.85     1503.65     52.37 o 
  -3   7   7     1214.05     1317.34     36.30 o 
  -2   7   7       31.65       41.91      7.72 o 
  -1   7   7     1245.17     1374.06     27.33 o 
   0   7   7      567.76      604.92     18.50 o 
   1   7   7       81.13       76.98      7.23 o 
   2   7   7      984.44     1031.05     24.78 o 
   3   7   7      423.16      471.41     15.09 o 
   4   7   7       78.99       68.64      6.19 o 
   5   7   7        3.25        3.16      3.08 o 
   6   7   7        7.64        7.54      3.34 o 
   7   7   7        1.21        0.73      2.58 o 
   8   7   7        8.35        6.54      3.51 o 
   9   7   7       21.38        7.36      9.03 o 
  10   7   7        3.33       -2.08      3.30 o 
  11   7   7        1.36       -1.92      4.31 o 
 -11   8   7        0.47       -2.26      3.64 o 
 -10   8   7        0.49        2.79      3.39 o 
  -9   8   7        7.12        4.55      7.58 o 
  -8   8   7        1.45        0.73      4.10 o 
  -7   8   7        0.87        0.46      2.27 o 
  -6   8   7       31.77       27.02      6.88 o 
  -5   8   7        2.82        1.91      2.94 o 
  -4   8   7       22.66       17.83      6.04 o 
  -3   8   7       12.82       21.22      6.91 o 
  -2   8   7        1.29        1.88      2.88 o 
  -1   8   7        1.84        2.07      2.95 o 
   0   8   7       14.08       11.57      4.82 o 
   1   8   7       52.44       62.31      6.71 o 
   2   8   7       52.82       57.72      6.65 o 
   3   8   7        7.37        5.21      2.99 o 
   4   8   7       38.70       45.30      5.51 o 
   5   8   7       20.26       25.28      5.68 o 
   6   8   7       11.01       10.22      3.91 o 
   7   8   7        2.08        1.24      2.92 o 
   8   8   7       17.50        4.62      5.09 o 
   9   8   7       17.42        5.28      4.08 o 
  10   8   7        0.73        2.62      4.26 o 
  -9   9   7       20.90        8.56     13.96 o 
  -8   9   7        6.12        0.19      3.37 o 
  -7   9   7        1.73        2.98      2.38 o 
  -6   9   7        0.47        3.83      3.31 o 
  -5   9   7        1.32       -0.29      2.69 o 
  -4   9   7       16.33       18.24      6.20 o 
  -3   9   7       26.21       28.58      7.55 o 
  -2   9   7       54.92       62.87      9.23 o 
  -1   9   7        0.07        1.09      2.52 o 
   0   9   7        1.00        3.68      2.99 o 
   1   9   7       32.91       24.37      6.72 o 
   2   9   7        7.73       11.64      5.04 o 
   3   9   7        8.57        5.34      3.09 o 
   4   9   7      128.55      150.76     10.98 o 
   5   9   7        2.58        0.78      3.39 o 
   6   9   7        0.00        1.89      3.18 o 
   7   9   7        0.00       -2.18      2.54 o 
   8   9   7       10.71        7.17      3.98 o 
   9   9   7        6.08       14.49     10.06 o 
  -7  10   7        0.20       -1.27      3.86 o 
  -6  10   7        4.52        4.91      5.53 o 
  -5  10   7        1.47        0.13      2.97 o 
  -4  10   7        9.05       13.69      5.63 o 
  -3  10   7        4.43        2.63      3.54 o 
  -2  10   7       25.68       35.70      8.54 o 
  -1  10   7        1.58        2.00      3.29 o 
   0  10   7        2.12       -0.21      3.90 o 
   1  10   7        0.01       -2.62      3.57 o 
   2  10   7        0.18       -2.70      3.15 o 
   3  10   7        7.36        3.61      4.14 o 
   4  10   7        8.33        8.40      8.67 o 
   5  10   7        7.22        7.94      5.38 o 
   6  10   7       18.83       23.12      6.64 o 
   7  10   7        7.61       10.07      4.64 o 
  -5  11   7        0.26        7.81      6.88 o 
  -4  11   7       16.38       23.45      7.08 o 
  -3  11   7       54.44       76.62     11.16 o 
  -2  11   7        6.92        3.28      6.55 o 
  -1  11   7       12.33        4.55     12.51 o 
   0  11   7       47.19       26.01     32.46 o 
   1  11   7        0.95        2.35      3.77 o 
   2  11   7       14.89       10.86      9.07 o 
   3  11   7        1.38       -0.68      9.76 o 
   4  11   7        0.03        7.15      6.62 o 
 -15   0   8        2.56        2.32      6.42 o 
 -14   0   8       20.30       19.12      9.40 o 
 -13   0   8       23.11       18.86      9.13 o 
 -12   0   8      170.35      186.86     21.44 o 
 -11   0   8        0.72       10.85      6.55 o 
 -10   0   8      308.50      363.42     21.94 o 
  -9   0   8       23.82       30.05      6.21 o 
  -8   0   8       66.73       69.23      7.69 o 
  -7   0   8      187.95      184.21     18.69 o 
  -6   0   8      774.80      796.67     21.43 o 
  -5   0   8        4.96        4.79      2.38 o 
  -4   0   8      923.39      854.83     39.77 o 
  -3   0   8      344.09      335.61     11.37 o 
  -2   0   8      977.03     1020.61     27.30 o 
  -1   0   8     1586.39     1579.91     27.49 o 
   0   0   8        5.95       16.35      3.79 o 
   1   0   8       57.22       53.01      4.18 o 
   2   0   8     1409.57     1512.14     19.69 o 
   3   0   8       82.67       72.92      4.84 o 
   4   0   8      692.46      856.89     16.17 o 
   5   0   8       45.39       42.54      3.91 o 
   6   0   8      578.93      620.19     21.06 o 
   7   0   8        4.63        6.69      3.56 o 
   8   0   8      174.96      156.78     11.91 o 
   9   0   8       42.49       44.89      7.44 o 
  10   0   8      286.12      296.82     17.73 o 
  11   0   8      114.05      111.38     11.45 o 
  12   0   8        1.52       -2.91      5.19 o 
  13   0   8       45.65       50.74      8.91 o 
  14   0   8        5.83        6.88      7.34 o 
 -15   1   8        6.22        8.11      4.61 o 
 -14   1   8       56.56       79.41     10.82 o 
 -13   1   8       39.33       38.32      8.66 o 
 -12   1   8       58.80       77.43     10.23 o 
 -11   1   8      197.99      234.98     16.33 o 
 -10   1   8        2.04        3.96      2.40 o 
  -9   1   8      211.90      218.32      9.39 o 
  -8   1   8       22.83       20.37      3.59 o 
  -7   1   8       26.88       23.98      3.65 o 
  -6   1   8      491.44      491.17     12.04 o 
  -5   1   8        0.33        2.76      1.48 o 
  -4   1   8      110.58      129.39      5.62 o 
  -3   1   8      509.86      556.10     11.01 o 
  -2   1   8     1984.22     2092.16     34.38 o 
  -1   1   8      454.58      487.18     12.70 o 
   0   1   8        0.32        5.74      1.73 o 
   1   1   8       73.36       73.12      2.99 o 
   2   1   8     2111.10     2247.93     16.97 o 
   3   1   8      402.28      463.58      8.16 o 
   4   1   8       52.27       57.09      3.10 o 
   5   1   8      272.61      270.63      6.70 o 
   6   1   8      487.05      491.72      9.11 o 
   7   1   8       17.09       16.27      2.51 o 
   8   1   8      566.18      604.83     16.03 o 
   9   1   8      137.12      135.45      8.23 o 
  10   1   8       22.61       30.01      4.88 o 
  11   1   8       92.31       98.92      7.54 o 
  12   1   8       81.42       75.11      8.21 o 
  13   1   8        5.00        6.89      4.00 o 
  14   1   8       83.32       89.82      9.80 o 
 -15   2   8       16.27       17.16      6.90 o 
 -14   2   8        0.21       -2.41      3.35 o 
 -13   2   8        3.67        5.05      6.32 o 
 -12   2   8        0.36       -1.39      2.99 o 
 -11   2   8      102.57      112.16      8.93 o 
 -10   2   8      125.18      123.37      9.03 o 
  -9   2   8      203.46      206.14      9.33 o 
  -8   2   8       48.29       48.60      4.78 o 
  -7   2   8       20.60       10.47      2.68 o 
  -6   2   8       22.97       23.39      3.43 o 
  -5   2   8      292.50      317.06      9.38 o 
  -4   2   8        0.51        3.11      1.38 o 
  -3   2   8       69.89       72.34      3.98 o 
  -2   2   8     2076.80     2413.94     82.36 o 
  -1   2   8      770.40      815.11     16.82 o 
   0   2   8     3163.79     3226.22     46.17 o 
   1   2   8     1240.66     1301.78     15.89 o 
   2   2   8     2632.31     2978.35     19.83 o 
   3   2   8      228.33      257.17      6.23 o 
   4   2   8       69.74       67.87      3.49 o 
   5   2   8      163.54      168.95      5.45 o 
   6   2   8      235.81      231.37      6.39 o 
   7   2   8       35.40       38.42      3.80 o 
   8   2   8       59.06       62.55      5.50 o 
   9   2   8      250.14      249.70     10.91 o 
  10   2   8       31.06       26.85      4.83 o 
  11   2   8       17.22       19.40      5.09 o 
  12   2   8       62.33       68.39      8.05 o 
  13   2   8        1.27        6.36      4.30 o 
  14   2   8        0.00       -2.17      3.57 o 
 -14   3   8        0.61       -4.72      6.82 o 
 -13   3   8        1.44       -0.22      3.27 o 
 -12   3   8       52.49       75.04     10.03 o 
 -11   3   8       17.81       18.55      4.80 o 
 -10   3   8      135.40      155.23     10.25 o 
  -9   3   8       45.04       56.82      5.25 o 
  -8   3   8      822.27      902.76     18.87 o 
  -7   3   8     1674.20     1755.34     25.13 o 
  -6   3   8      302.44      268.06      9.95 o 
  -5   3   8      290.10      257.25      8.85 o 
  -4   3   8       25.02       16.20      2.99 o 
  -3   3   8      245.09      238.64      9.15 o 
  -2   3   8       10.94       32.33      2.89 o 
  -1   3   8       40.64       83.64      5.92 o 
   0   3   8        6.76       22.67      3.71 o 
   1   3   8      235.97      215.78      5.29 o 
   2   3   8      149.94      130.27      5.20 o 
   3   3   8        0.02        1.75      1.02 o 
   4   3   8       62.99       74.21      3.75 o 
   5   3   8        3.15        4.23      1.33 o 
   6   3   8       25.14       19.94      3.05 o 
   7   3   8     1264.72     1330.78     19.70 o 
   8   3   8       93.47      101.20      5.80 o 
   9   3   8       22.34       24.81      5.44 o 
  10   3   8       46.84       54.51      7.22 o 
  11   3   8       26.76       32.89      6.96 o 
  12   3   8       19.69       23.01      8.85 o 
  13   3   8       10.95        5.57      3.55 o 
 -14   4   8       19.44       25.48      7.55 o 
 -13   4   8        0.74        3.50      4.07 o 
 -12   4   8        0.23        0.62      3.04 o 
 -11   4   8        2.09        0.37      2.53 o 
 -10   4   8        0.17        3.80      2.53 o 
  -9   4   8        8.03       10.12      2.89 o 
  -8   4   8      682.00      772.00     18.07 o 
  -7   4   8        0.00        4.23      2.18 o 
  -6   4   8      334.16      372.88     11.70 o 
  -5   4   8       12.21        7.10      2.42 o 
  -4   4   8      120.53      139.93      7.37 o 
  -3   4   8       14.33       19.07      2.74 o 
  -2   4   8      131.60      121.85      7.36 o 
  -1   4   8       58.08       51.54      5.03 o 
   0   4   8       88.05       63.52      3.69 o 
   1   4   8       28.61       22.97      2.65 o 
   2   4   8        8.23        5.11      1.50 o 
   3   4   8       11.78       15.56      2.43 o 
   4   4   8       29.02       25.49      2.63 o 
   5   4   8        7.64        7.88      1.74 o 
   6   4   8       61.42       65.99      4.54 o 
   7   4   8      250.02      241.95     10.30 o 
   8   4   8      118.51      124.06      7.72 o 
   9   4   8      136.63      140.75     10.36 o 
  10   4   8        0.98        2.67      2.79 o 
  11   4   8       14.93        9.35      5.12 o 
  12   4   8        0.37       -2.83      2.83 o 
  13   4   8       10.51       12.02      6.28 o 
 -13   5   8       51.58       75.03     10.50 o 
 -12   5   8       23.04       33.45      8.23 o 
 -11   5   8        1.54        1.75      2.61 o 
 -10   5   8        1.41        0.35      2.16 o 
  -9   5   8      150.46      158.64     10.67 o 
  -8   5   8        0.87        0.19      1.89 o 
  -7   5   8       39.80       34.47      4.78 o 
  -6   5   8      224.41      253.27     10.25 o 
  -5   5   8       54.53       49.11      6.97 o 
  -4   5   8       33.60       24.38      3.39 o 
  -3   5   8      220.97      206.41      7.71 o 
  -2   5   8        3.38        0.76      1.87 o 
  -1   5   8       60.80       47.11      5.16 o 
   0   5   8        0.22       -0.82      1.67 o 
   1   5   8       25.36       24.47      3.26 o 
   2   5   8       10.40       10.47      2.23 o 
   3   5   8       58.26       59.72      4.31 o 
   4   5   8       19.61       21.48      3.23 o 
   5   5   8       11.15       10.35      2.44 o 
   6   5   8       33.43       38.30      4.84 o 
   7   5   8       62.77       59.55      5.70 o 
   8   5   8       58.86       57.26      5.74 o 
   9   5   8       16.01       18.41      4.77 o 
  10   5   8       54.39       62.54      7.44 o 
  11   5   8        0.26        2.24      4.96 o 
  12   5   8       10.27       -0.69      3.45 o 
 -13   6   8        3.37        5.89      5.62 o 
 -12   6   8       36.81       54.92     16.21 o 
 -11   6   8       20.46       42.74      6.99 o 
 -10   6   8        1.07        2.10      2.63 o 
  -9   6   8        0.07        3.34      4.44 o 
  -8   6   8      103.74      124.49      7.98 o 
  -7   6   8        3.96        8.36      3.40 o 
  -6   6   8      204.29      203.15     10.88 o 
  -5   6   8      330.75      347.91     15.70 o 
  -4   6   8       62.44       52.83      5.58 o 
  -3   6   8      559.76      596.91     22.71 o 
  -2   6   8      749.39      800.55     35.49 o 
  -1   6   8      233.95      263.37     11.91 o 
   0   6   8        8.74       15.94      4.15 o 
   1   6   8      655.01      686.58     19.45 o 
   2   6   8        2.19        4.15      2.73 o 
   3   6   8      884.69      901.82     19.84 o 
   4   6   8      397.41      407.34     13.51 o 
   5   6   8      112.45      116.70      7.49 o 
   6   6   8      203.45      196.42     12.17 o 
   7   6   8      151.80      151.78     10.89 o 
   8   6   8       34.88       38.20      7.04 o 
   9   6   8       55.43       45.62      9.18 o 
  10   6   8        2.42        0.69      2.33 o 
  11   6   8        2.35       -2.19      4.02 o 
  12   6   8       59.79       34.57     42.75 o 
 -12   7   8        7.43       10.73      5.17 o 
 -11   7   8        5.18        8.93      4.77 o 
 -10   7   8        0.80       -1.98      3.21 o 
  -9   7   8        0.98        1.74      3.34 o 
  -8   7   8        7.60        8.08      3.33 o 
  -7   7   8        1.86        5.54      2.93 o 
  -6   7   8        0.12        2.20      2.86 o 
  -5   7   8        0.17       -1.43      2.30 o 
  -4   7   8       25.83       14.79      5.45 o 
  -3   7   8       33.59       35.38      9.59 o 
  -2   7   8        2.03        5.76      3.91 o 
  -1   7   8      229.09      241.75     12.01 o 
   0   7   8       56.04       60.79      6.69 o 
   1   7   8      182.45      199.33     11.34 o 
   2   7   8       93.92       94.67      8.21 o 
   3   7   8       83.89       78.15      7.54 o 
   4   7   8      109.49      109.52      7.72 o 
   5   7   8        5.03        7.61      3.71 o 
   6   7   8        7.25        9.90      3.80 o 
   7   7   8        1.01       -0.01      2.41 o 
   8   7   8        0.13        2.30      2.81 o 
   9   7   8        3.05        3.17      2.19 o 
  10   7   8        7.41       -1.19      4.00 o 
  11   7   8        0.48       -1.85      5.19 o 
 -11   8   8       14.39       13.01      6.08 o 
 -10   8   8        0.03       -1.26      3.19 o 
  -9   8   8       16.45       26.56      8.17 o 
  -8   8   8        8.29       14.93      5.48 o 
  -7   8   8        9.30       14.94      4.61 o 
  -6   8   8        5.59        7.99      4.21 o 
  -5   8   8       23.53       29.14      7.28 o 
  -4   8   8      101.68       93.16     19.19 o 
  -3   8   8      372.99      370.85     20.92 o 
  -2   8   8       14.51       14.09      5.58 o 
  -1   8   8        2.16        2.25      3.67 o 
   0   8   8        0.07        2.39      2.85 o 
   1   8   8        0.10       -0.08      2.16 o 
   2   8   8       92.43       97.44      8.51 o 
   3   8   8      604.93      613.40     20.95 o 
   4   8   8       48.47       43.38      6.30 o 
   5   8   8       22.52       22.37      5.66 o 
   6   8   8        9.66        7.58      3.26 o 
   7   8   8        1.19        1.25      3.12 o 
   8   8   8        3.72        3.90      2.72 o 
   9   8   8        0.99        1.07      3.00 o 
  10   8   8        0.92       -2.19      4.78 o 
  -9   9   8        8.49       -0.08      3.52 o 
  -8   9   8        0.14        2.34      3.69 o 
  -7   9   8        9.13        1.91      3.48 o 
  -6   9   8        0.97        0.53      4.33 o 
  -5   9   8       26.89       17.86     11.32 o 
  -4   9   8        0.34        2.86      3.54 o 
  -3   9   8       30.37       25.77      7.12 o 
  -2   9   8        4.46       -0.11      4.14 o 
  -1   9   8       55.75       60.02      9.01 o 
   0   9   8        0.33        3.14      3.27 o 
   1   9   8       22.99       22.12      6.72 o 
   2   9   8        0.94        3.55      3.49 o 
   3   9   8        1.87        2.41      4.31 o 
   4   9   8       35.73       36.02      8.75 o 
   5   9   8       21.32       18.22      6.51 o 
   6   9   8        2.00        4.71      3.56 o 
   7   9   8       13.71       10.74      5.75 o 
   8   9   8        1.49       -1.24      3.57 o 
  -7  10   8        6.29        0.41      3.94 o 
  -6  10   8       12.26       10.04     13.96 o 
  -5  10   8        1.31       -2.83      2.83 o 
  -4  10   8        3.39        5.25      3.60 o 
  -3  10   8        1.42       -0.43      4.10 o 
  -2  10   8       66.52       34.54     39.17 o 
  -1  10   8        0.94        3.01      3.63 o 
   0  10   8       32.65       11.01     24.65 o 
   1  10   8       24.95       11.86     22.46 o 
   2  10   8       18.04       19.01      6.57 o 
   3  10   8       14.54       21.22      6.35 o 
   4  10   8        0.07       10.26      7.15 o 
   5  10   8        9.97       12.81      6.55 o 
   6  10   8       10.83        8.42      7.15 o 
  -4  11   8        0.24       -2.46      3.11 o 
  -3  11   8        2.81        6.34      4.53 o 
  -2  11   8        0.54        0.02      4.04 o 
  -1  11   8        4.32        4.39      8.30 o 
   0  11   8        0.17        2.42      3.78 o 
   1  11   8        8.73        4.78      4.96 o 
   2  11   8        2.07       -0.62      3.83 o 
   3  11   8        7.08       10.06      7.21 o 
 -15   1   9       26.16       39.86      9.70 o 
 -14   1   9       35.72       38.58      9.50 o 
 -13   1   9       51.96       83.14     10.74 o 
 -12   1   9      149.03      173.19     14.62 o 
 -11   1   9        1.38        2.48      2.69 o 
 -10   1   9      120.77      141.22      8.21 o 
  -9   1   9      775.21      849.84     18.71 o 
  -8   1   9       26.20       28.61      4.36 o 
  -7   1   9        7.12        8.90      2.59 o 
  -6   1   9      122.34      117.97      6.26 o 
  -5   1   9        0.80        1.40      1.43 o 
  -4   1   9      120.58       97.01      5.03 o 
  -3   1   9     1295.52     1306.75     21.42 o 
  -2   1   9       82.18       84.22      3.95 o 
  -1   1   9       44.90       53.45      4.99 o 
   0   1   9      403.75      448.59     11.07 o 
   1   1   9      849.78      911.32     10.42 o 
   2   1   9     1216.53     1278.18     14.36 o 
   3   1   9       30.48       25.47      2.35 o 
   4   1   9       38.91       44.53      2.94 o 
   5   1   9     1498.22     1479.08     16.32 o 
   6   1   9       23.73       21.46      2.30 o 
   7   1   9        4.81        4.76      1.52 o 
   8   1   9      182.89      201.75      9.59 o 
   9   1   9       42.14       35.41      5.07 o 
  10   1   9        1.95       10.50      3.11 o 
  11   1   9      229.60      253.54     12.22 o 
  12   1   9       14.20       13.51      4.47 o 
  13   1   9       52.61       66.43      8.16 o 
 -14   2   9       41.82       52.75      9.60 o 
 -13   2   9       49.95       63.85     10.11 o 
 -12   2   9        7.06        6.17      4.00 o 
 -11   2   9        0.21       -1.65      2.08 o 
 -10   2   9       31.99       37.64      5.12 o 
  -9   2   9      179.15      187.36      9.14 o 
  -8   2   9      239.06      240.53      9.92 o 
  -7   2   9      461.36      469.01     12.98 o 
  -6   2   9       25.59       28.24      3.67 o 
  -5   2   9      127.91      124.68      6.13 o 
  -4   2   9        5.88        4.98      1.71 o 
  -3   2   9      293.44      307.25      8.51 o 
  -2   2   9      217.86      240.81      9.93 o 
  -1   2   9       52.20       37.50      4.26 o 
   0   2   9      383.84      342.82     11.53 o 
   1   2   9      745.74      771.17     12.93 o 
   2   2   9      189.05      191.98      5.21 o 
   3   2   9      132.44      149.82      4.98 o 
   4   2   9       59.75       58.19      3.37 o 
   5   2   9      284.03      281.95      7.30 o 
   6   2   9        1.11        3.05      1.65 o 
   7   2   9      250.25      263.88      8.88 o 
   8   2   9       17.63       18.53      3.69 o 
   9   2   9      224.89      247.83     11.02 o 
  10   2   9       49.80       78.36      6.59 o 
  11   2   9       27.19       34.72      6.73 o 
  12   2   9       35.80       33.91      6.85 o 
  13   2   9        2.68        1.54      3.26 o 
 -14   3   9       44.53       61.60      9.56 o 
 -13   3   9      144.44      208.02     16.85 o 
 -12   3   9       26.00       41.35      7.87 o 
 -11   3   9        2.24        0.46      2.29 o 
 -10   3   9       15.31       13.59      4.12 o 
  -9   3   9        6.43        7.69      2.73 o 
  -8   3   9      168.05      175.55      8.65 o 
  -7   3   9      643.86      690.10     16.12 o 
  -6   3   9       89.99       82.96      5.64 o 
  -5   3   9       53.70       65.21      4.76 o 
  -4   3   9        0.01        1.57      1.28 o 
  -3   3   9       65.50       50.61      3.42 o 
  -2   3   9        0.16        1.98      1.78 o 
  -1   3   9      274.09      284.37     16.21 o 
   0   3   9        4.60        3.69      1.87 o 
   1   3   9      871.97      931.34     19.60 o 
   2   3   9       43.77       41.30      2.66 o 
   3   3   9        3.15        6.87      1.57 o 
   4   3   9      147.24      157.73      6.93 o 
   5   3   9       35.13       33.51      2.99 o 
   6   3   9      101.67      115.13      5.94 o 
   7   3   9      397.23      435.80     11.64 o 
   8   3   9      357.08      369.73     14.50 o 
   9   3   9        1.30        0.76      2.63 o 
  10   3   9        0.02        0.85      2.83 o 
  11   3   9        7.90        4.19      3.09 o 
  12   3   9        7.02       10.85      3.92 o 
  13   3   9       45.82       71.34     10.17 o 
 -14   4   9       12.45       41.38      8.56 o 
 -13   4   9        2.54        1.48      3.53 o 
 -12   4   9        5.43        4.08      3.78 o 
 -11   4   9       23.07       28.05      5.71 o 
 -10   4   9        9.79       10.96      3.67 o 
  -9   4   9        1.25        1.10      1.88 o 
  -8   4   9        4.31        3.25      2.32 o 
  -7   4   9      114.57      116.00      7.13 o 
  -6   4   9       12.87        8.87      2.59 o 
  -5   4   9        1.43        4.62      2.09 o 
  -4   4   9        2.99        4.63      1.99 o 
  -3   4   9       74.52       72.68      4.37 o 
  -2   4   9      126.34      156.27      8.68 o 
  -1   4   9       58.15       74.52      6.27 o 
   0   4   9        9.23        8.08      2.80 o 
   1   4   9      114.10       97.42      7.04 o 
   2   4   9      188.35      160.32      7.64 o 
   3   4   9      163.03      154.69      7.57 o 
   4   4   9        9.89        6.17      1.64 o 
   5   4   9        1.40        1.30      1.23 o 
   6   4   9       30.68       37.88      3.93 o 
   7   4   9      291.31      258.37     10.73 o 
   8   4   9       17.85       17.22      3.85 o 
   9   4   9       69.89       81.70      8.23 o 
  10   4   9       66.09       66.97      7.76 o 
  11   4   9       40.43       42.22     13.37 o 
  12   4   9       23.76        6.48     25.74 o 
  13   4   9        0.02       -5.29      5.29 o 
 -13   5   9        1.89       -0.40      5.69 o 
 -12   5   9       55.20       86.88     16.81 o 
 -11   5   9        8.94        6.72      3.13 o 
 -10   5   9        0.21        0.41      2.01 o 
  -9   5   9       28.63       25.86      4.24 o 
  -8   5   9       39.05       45.85      5.20 o 
  -7   5   9      133.99      140.44      8.02 o 
  -6   5   9        0.95        2.34      1.77 o 
  -5   5   9       24.92       31.27      4.67 o 
  -4   5   9       61.21       62.43      4.70 o 
  -3   5   9       27.39       21.52      4.33 o 
  -2   5   9        9.11       12.38      3.58 o 
  -1   5   9        7.17       12.18      3.47 o 
   0   5   9       76.13       87.89      7.10 o 
   1   5   9        8.47       11.16      3.55 o 
   2   5   9      709.75      708.33     16.81 o 
   3   5   9       28.59       27.12      4.22 o 
   4   5   9       54.24       44.29      4.73 o 
   5   5   9       76.37       58.34      5.38 o 
   6   5   9      378.34      383.35     16.20 o 
   7   5   9       34.65       32.32      5.62 o 
   8   5   9      488.26      514.02     19.59 o 
   9   5   9       11.58       24.52      7.38 o 
  10   5   9       21.47       11.40      5.36 o 
  11   5   9        0.13       -2.72      3.43 o 
  12   5   9       18.45        9.20     17.60 o 
 -12   6   9        0.47       -1.28      5.00 o 
 -11   6   9        3.65        6.25      3.75 o 
 -10   6   9       16.31       18.19      6.33 o 
  -9   6   9        0.12        1.90      3.27 o 
  -8   6   9       16.12       12.96      4.32 o 
  -7   6   9        2.06        0.99      2.19 o 
  -6   6   9       37.04       39.22      7.15 o 
  -5   6   9        0.70        1.65      2.70 o 
  -4   6   9        4.33        6.92      3.85 o 
  -3   6   9       49.45       44.87      5.56 o 
  -2   6   9       31.50       26.70      5.11 o 
  -1   6   9        9.31       20.30      4.73 o 
   0   6   9      428.42      443.48     16.02 o 
   1   6   9      702.32      698.66     20.16 o 
   2   6   9     1867.34     1967.44     33.88 o 
   3   6   9      576.25      639.26     17.23 o 
   4   6   9      298.55      286.63     11.72 o 
   5   6   9      428.25      436.24     17.84 o 
   6   6   9       86.57       79.86      8.39 o 
   7   6   9       47.52       39.21      6.50 o 
   8   6   9       13.54       11.12      4.02 o 
   9   6   9       38.83        9.31      8.27 o 
  10   6   9       11.58       -2.69      2.69 o 
  11   6   9       11.04        2.39      6.55 o 
 -11   7   9        0.12       -1.72      3.21 o 
 -10   7   9       35.84       37.14      7.65 o 
  -9   7   9        9.15       18.93      6.29 o 
  -8   7   9        3.22        3.54      2.72 o 
  -7   7   9       11.47       15.48      4.51 o 
  -6   7   9       20.55       24.26      6.60 o 
  -5   7   9        0.04       -1.52      2.46 o 
  -4   7   9       54.65       49.90      8.51 o 
  -3   7   9      614.69      583.42     25.24 o 
  -2   7   9       56.76       66.15      9.10 o 
  -1   7   9      363.31      364.23     14.98 o 
   0   7   9       18.83       26.62      5.34 o 
   1   7   9      985.22     1067.30     26.19 o 
   2   7   9      391.61      432.94     23.03 o 
   3   7   9        5.45        4.44      2.91 o 
   4   7   9     1200.41     1330.08     26.36 o 
   5   7   9       53.85       64.73      7.72 o 
   6   7   9        3.97        6.63      3.48 o 
   7   7   9        2.41        6.09      3.47 o 
   8   7   9       11.94        5.95      3.72 o 
   9   7   9        6.50        1.88      3.39 o 
  10   7   9        9.14        1.06      4.30 o 
 -10   8   9        0.09       -1.03      3.25 o 
  -9   8   9       25.47        6.74     17.01 o 
  -8   8   9        0.89        2.99      3.87 o 
  -7   8   9        0.03       -2.68      2.97 o 
  -6   8   9        0.15       -1.40      2.77 o 
  -5   8   9       81.16       68.40      9.16 o 
  -4   8   9       26.35       23.80      6.84 o 
  -3   8   9        5.76        9.07      4.37 o 
  -2   8   9        5.04        8.58      4.35 o 
  -1   8   9       20.42       24.23      6.58 o 
   0   8   9        0.23       -1.68      2.74 o 
   1   8   9        8.08       11.09      3.90 o 
   2   8   9       19.34       15.57      4.55 o 
   3   8   9       11.77       14.38      4.29 o 
   4   8   9       19.82       27.25      5.62 o 
   5   8   9        8.58       18.27      5.02 o 
   6   8   9        1.03        4.65      3.07 o 
   7   8   9        0.44        0.66      2.71 o 
   8   8   9        4.76       -0.98      2.72 o 
   9   8   9        3.76       -0.94      4.37 o 
  -9   9   9       20.73        8.29     13.63 o 
  -8   9   9        1.22       -2.61      3.35 o 
  -7   9   9        3.63        5.46      3.66 o 
  -6   9   9        1.08        1.93      2.86 o 
  -5   9   9        0.08        1.46      3.28 o 
  -4   9   9       29.06       32.28      8.02 o 
  -3   9   9       47.32       44.95      8.45 o 
  -2   9   9       17.66       12.07      4.88 o 
  -1   9   9       24.98       20.48      6.38 o 
   0   9   9        1.98       -3.18      3.18 o 
   1   9   9       11.33       11.11      4.61 o 
   2   9   9       31.08       31.89      7.69 o 
   3   9   9       18.45       17.51      4.79 o 
   4   9   9        4.16        6.16      4.31 o 
   5   9   9        7.76       13.84      5.56 o 
   6   9   9        2.67        5.79      4.64 o 
   7   9   9        0.12        0.47      3.62 o 
   8   9   9        1.70        1.75      3.50 o 
  -7  10   9        3.77        2.72      4.28 o 
  -6  10   9       15.45       10.35     11.48 o 
  -5  10   9       19.96       28.80      7.15 o 
  -4  10   9        0.01       -0.63      3.11 o 
  -3  10   9        0.14        2.86      3.16 o 
  -2  10   9        3.17        0.07      2.82 o 
  -1  10   9        0.45       -1.87      2.36 o 
   0  10   9        5.37        4.53      5.66 o 
   1  10   9        8.51        2.50      4.07 o 
   2  10   9        9.15       10.22      4.45 o 
   3  10   9        2.60        6.97      3.81 o 
   4  10   9        0.00       -1.59      5.10 o 
   5  10   9        0.58       -0.24      4.70 o 
  -3  11   9        1.36        4.65      3.86 o 
  -2  11   9        4.29        0.33      4.66 o 
  -1  11   9       16.25        7.86      8.07 o 
   0  11   9        6.75        3.78      4.80 o 
   1  11   9       53.28       37.15     43.34 o 
 -14   0  10        1.57        6.68      6.82 o 
 -13   0  10       13.10       26.73     10.79 o 
 -12   0  10      208.76      209.10     22.83 o 
 -11   0  10      182.78      213.27     21.90 o 
 -10   0  10       96.02       95.69     10.04 o 
  -9   0  10        1.64        0.53      2.95 o 
  -8   0  10      174.95      173.16     12.07 o 
  -7   0  10       15.93       21.41      5.30 o 
  -6   0  10      165.07      163.63     10.54 o 
  -5   0  10      544.35      528.61     17.38 o 
  -4   0  10     2676.36     2874.23    139.12 o 
  -3   0  10       82.93       76.41      6.14 o 
  -2   0  10     1793.12     1958.76     27.27 o 
  -1   0  10      579.45      573.76     18.79 o 
   0   0  10     1089.01     1004.51     24.49 o 
   1   0  10     1355.89     1364.19     19.64 o 
   2   0  10      354.20      362.65     10.64 o 
   3   0  10      357.43      384.14     11.42 o 
   4   0  10      773.02      743.66     16.50 o 
   5   0  10       25.95       17.75      3.30 o 
   6   0  10      114.11      115.24      6.98 o 
   7   0  10        1.15        3.32      3.06 o 
   8   0  10        9.64        6.20      5.46 o 
   9   0  10        4.49        6.57      3.88 o 
  10   0  10        8.32       11.76      4.73 o 
  11   0  10        0.02       -0.65      3.16 o 
  12   0  10       50.39       64.71     13.50 o 
  13   0  10       28.67       34.93      8.00 o 
 -14   1  10        0.99        3.36      3.84 o 
 -13   1  10        2.19        3.59      3.40 o 
 -12   1  10       99.53      126.45     12.68 o 
 -11   1  10       60.84       67.54      7.21 o 
 -10   1  10        2.74        4.07      2.39 o 
  -9   1  10     1381.61     1576.43     26.03 o 
  -8   1  10      209.30      219.20      9.54 o 
  -7   1  10        3.80        4.48      2.13 o 
  -6   1  10      281.39      258.15      9.25 o 
  -5   1  10        3.61        2.98      1.61 o 
  -4   1  10      429.23      422.38     10.27 o 
  -3   1  10      465.43      436.50     12.43 o 
  -2   1  10        0.44        1.42      1.01 o 
  -1   1  10      256.59      243.46     10.12 o 
   0   1  10        0.12        0.74      1.20 o 
   1   1  10       83.27       78.72      4.31 o 
   2   1  10       90.79       81.89      3.65 o 
   3   1  10       37.01       38.61      2.83 o 
   4   1  10      126.11      114.36      4.69 o 
   5   1  10        0.00        6.32      1.64 o 
   6   1  10       56.22       64.27      3.78 o 
   7   1  10       19.31       21.36      3.91 o 
   8   1  10       12.32       10.50      3.09 o 
   9   1  10        2.35        5.72      2.67 o 
  10   1  10       26.67       34.72      5.21 o 
  11   1  10        3.81        8.55      2.94 o 
  12   1  10        7.52       11.23      4.35 o 
  13   1  10        0.55       -0.21      3.17 o 
 -14   2  10        0.02        4.42      4.05 o 
 -13   2  10       32.29       47.10     10.06 o 
 -12   2  10        5.81        2.95      5.36 o 
 -11   2  10       72.36       70.76      7.87 o 
 -10   2  10       29.94       31.16      4.92 o 
  -9   2  10      282.10      293.39     11.53 o 
  -8   2  10      278.63      291.79     11.10 o 
  -7   2  10      102.03      110.19      6.72 o 
  -6   2  10       19.41       24.13      3.81 o 
  -5   2  10        5.43        9.47      2.29 o 
  -4   2  10       38.07       35.51      3.35 o 
  -3   2  10        0.01        1.05      1.21 o 
  -2   2  10      561.58      504.42     14.89 o 
  -1   2  10       77.25       55.49      5.23 o 
   0   2  10      771.90      755.65     17.92 o 
   1   2  10       77.22       72.74      5.07 o 
   2   2  10     1530.70     1691.14     20.13 o 
   3   2  10     1142.68     1242.22     17.43 o 
   4   2  10      181.48      161.68      5.62 o 
   5   2  10      276.08      289.63      7.70 o 
   6   2  10        2.80       -0.02      1.40 o 
   7   2  10       86.30       73.98      5.07 o 
   8   2  10      110.62       99.59      7.02 o 
   9   2  10        0.29        0.94      2.21 o 
  10   2  10       40.71       41.60      5.54 o 
  11   2  10       10.10        6.85      3.46 o 
  12   2  10       25.40       34.72      7.05 o 
  13   2  10       10.08       17.20      6.78 o 
 -14   3  10       24.47       43.30      8.45 o 
 -13   3  10       37.63       70.85      9.62 o 
 -12   3  10       24.41       35.31     10.92 o 
 -11   3  10        6.28        6.70      3.32 o 
 -10   3  10      100.82      101.37     10.85 o 
  -9   3  10       75.67       81.53      6.44 o 
  -8   3  10        2.40        5.00      2.50 o 
  -7   3  10      204.60      228.51      9.57 o 
  -6   3  10        4.98        7.17      2.45 o 
  -5   3  10      392.70      396.82     11.15 o 
  -4   3  10      253.33      295.58     11.17 o 
  -3   3  10       47.26       37.45      2.88 o 
  -2   3  10      534.24      472.75     14.85 o 
  -1   3  10      248.34      201.18      9.76 o 
   0   3  10       48.84       45.92      5.13 o 
   1   3  10     1114.57     1187.87     29.68 o 
   2   3  10        0.00        0.84      1.32 o 
   3   3  10      540.29      588.05     12.53 o 
   4   3  10      294.77      299.20      7.74 o 
   5   3  10       48.30       45.24      3.37 o 
   6   3  10       36.74       34.12      4.09 o 
   7   3  10      388.96      383.74     11.17 o 
   8   3  10      392.53      445.05     14.36 o 
   9   3  10       10.49        8.68      3.74 o 
  10   3  10       49.01       54.16      8.80 o 
  11   3  10       15.18       24.20      7.46 o 
  12   3  10        0.29       -1.20      4.25 o 
  13   3  10        0.12       -1.56      3.93 o 
 -13   4  10       44.66       41.95     13.30 o 
 -12   4  10        2.63        7.61      5.16 o 
 -11   4  10        2.67        4.71      2.78 o 
 -10   4  10        4.08        0.86      2.42 o 
  -9   4  10        2.18        1.14      1.93 o 
  -8   4  10       63.39       74.97      6.48 o 
  -7   4  10       32.11       18.53      3.62 o 
  -6   4  10        1.84        0.32      1.62 o 
  -5   4  10        3.31        4.03      3.39 o 
  -4   4  10       10.79       10.47      3.15 o 
  -3   4  10       19.59       15.99      3.89 o 
  -2   4  10        0.93        1.32      1.90 o 
  -1   4  10      757.68      748.18     19.28 o 
   0   4  10        9.89       10.47      3.24 o 
   1   4  10      115.39       92.06      7.15 o 
   2   4  10      314.67      295.95     10.65 o 
   3   4  10        3.01        3.67      1.99 o 
   4   4  10      312.66      314.72     11.54 o 
   5   4  10        9.34        5.45      1.86 o 
   6   4  10      401.69      442.01     13.72 o 
   7   4  10        8.15        7.24      3.43 o 
   8   4  10      186.05      193.05     15.48 o 
   9   4  10       36.02       26.70      7.41 o 
  10   4  10        2.16        0.47      3.23 o 
  11   4  10        0.15        2.55      4.04 o 
  12   4  10        6.49       16.90      6.72 o 
 -13   5  10       14.42       15.48      8.40 o 
 -12   5  10        1.90        3.96      3.74 o 
 -11   5  10       15.28       13.57      5.15 o 
 -10   5  10       20.82       17.76      6.08 o 
  -9   5  10       60.62       62.71      7.06 o 
  -8   5  10       54.95       60.71      7.00 o 
  -7   5  10        1.68        2.36      2.39 o 
  -6   5  10        3.29        9.89      3.69 o 
  -5   5  10      274.85      277.91     20.84 o 
  -4   5  10        6.88       10.38      3.36 o 
  -3   5  10        6.58        5.41      2.74 o 
  -2   5  10        2.20       -0.31      1.78 o 
  -1   5  10      231.71      231.09     11.40 o 
   0   5  10      288.02      310.60     13.43 o 
   1   5  10        0.25        0.67      2.17 o 
   2   5  10      296.15      287.37     12.80 o 
   3   5  10      123.31      129.56      7.69 o 
   4   5  10       65.08       77.98      6.16 o 
   5   5  10      138.19      146.17     10.16 o 
   6   5  10      354.36      368.80     16.22 o 
   7   5  10       73.16       88.67      8.48 o 
   8   5  10        1.04        7.61      3.37 o 
   9   5  10      155.11      122.25     27.03 o 
  10   5  10       19.54       13.94      5.81 o 
  11   5  10        2.97        1.95      4.57 o 
  12   5  10        3.13       -3.78      4.14 o 
 -12   6  10        1.44       -3.37      3.61 o 
 -11   6  10        2.82       -2.15      3.66 o 
 -10   6  10       75.57       91.68     11.41 o 
  -9   6  10        0.66        1.74      2.88 o 
  -8   6  10        5.82        5.68      3.05 o 
  -7   6  10        4.26        1.95      2.54 o 
  -6   6  10       50.47       49.23      7.70 o 
  -5   6  10       45.43       46.19     10.65 o 
  -4   6  10       16.85       13.11      5.38 o 
  -3   6  10        9.13       14.65      3.90 o 
  -2   6  10       63.47       56.43      6.34 o 
  -1   6  10      103.94      108.92      8.44 o 
   0   6  10      248.37      268.55     12.98 o 
   1   6  10      303.98      340.86     14.66 o 
   2   6  10      122.67      121.52      9.22 o 
   3   6  10      358.67      351.25     13.26 o 
   4   6  10      109.08      110.13      7.65 o 
   5   6  10       48.29       51.77      7.21 o 
   6   6  10       10.37       12.91      4.40 o 
   7   6  10        1.88        2.19      2.89 o 
   8   6  10        2.20        3.85      3.54 o 
   9   6  10       14.63        1.93      3.38 o 
  10   6  10       19.37       -0.25      3.92 o 
  11   6  10        0.15       -1.83      4.47 o 
 -11   7  10        5.67       19.86      7.25 o 
 -10   7  10        0.06        7.32      3.36 o 
  -9   7  10       35.69       39.21     10.82 o 
  -8   7  10        9.55       12.81      3.96 o 
  -7   7  10        1.28        0.28      2.26 o 
  -6   7  10       24.82       19.25      6.26 o 
  -5   7  10        3.52       -2.35      2.35 o 
  -4   7  10        2.90        7.31      4.09 o 
  -3   7  10       24.17       33.71     11.71 o 
  -2   7  10       67.36       56.05      8.33 o 
  -1   7  10       25.14       17.92      4.42 o 
   0   7  10        0.92        1.25      2.45 o 
   1   7  10       39.88       42.04      6.55 o 
   2   7  10        5.43        3.45      2.70 o 
   3   7  10      293.99      324.48     15.19 o 
   4   7  10        4.00        4.73      2.93 o 
   5   7  10        7.63       14.29      4.48 o 
   6   7  10        7.87        7.73      3.65 o 
   7   7  10        0.31        6.22      3.59 o 
   8   7  10        4.80        4.31      2.64 o 
   9   7  10        1.59       -0.95      4.21 o 
  10   7  10        0.03       -2.59      4.32 o 
 -10   8  10        1.53       -0.45      4.00 o 
  -9   8  10       13.50        7.08     15.45 o 
  -8   8  10        4.61        0.43      6.55 o 
  -7   8  10        5.10        0.63      4.73 o 
  -6   8  10        3.07        2.20      3.32 o 
  -5   8  10        0.46        1.07      2.85 o 
  -4   8  10       21.54       25.37      7.00 o 
  -3   8  10      156.38      142.46     13.52 o 
  -2   8  10       73.39       80.11     10.36 o 
  -1   8  10        3.57        2.29      3.61 o 
   0   8  10        6.75        7.68      5.29 o 
   1   8  10       13.52       18.48      5.07 o 
   2   8  10        4.39        5.17      2.88 o 
   3   8  10        1.17       -0.03      2.24 o 
   4   8  10      134.33      159.86     14.53 o 
   5   8  10        0.43       -1.87      2.74 o 
   6   8  10        8.96        3.14      2.91 o 
   7   8  10        1.49       -0.15      2.85 o 
   8   8  10        2.30       -0.21      3.03 o 
   9   8  10        0.35       -0.68      4.70 o 
  -8   9  10       59.46       13.46     29.28 o 
  -7   9  10        3.60        7.18      4.17 o 
  -6   9  10      104.83       43.82     81.46 o 
  -5   9  10      166.52      194.06     16.77 o 
  -4   9  10        1.84        1.99      5.43 o 
  -3   9  10       28.19       27.14      7.20 o 
  -2   9  10        1.63        3.61      3.60 o 
  -1   9  10       19.09       15.88      5.94 o 
   0   9  10        0.09        0.39      2.78 o 
   1   9  10        0.26        5.26      3.90 o 
   2   9  10        3.53        5.06      4.15 o 
   3   9  10        5.27        4.66      2.96 o 
   4   9  10        0.25       -3.00      3.00 o 
   5   9  10        1.74       -3.40      3.60 o 
   6   9  10        4.97        6.16      4.46 o 
   7   9  10        1.49        3.84      3.77 o 
  -6  10  10        2.04        5.40      4.62 o 
  -5  10  10       15.42       21.51      7.10 o 
  -4  10  10       37.68       44.89      8.90 o 
  -3  10  10       28.57        9.76     20.02 o 
  -2  10  10        3.99        0.47      3.24 o 
  -1  10  10        9.65        2.35      3.34 o 
   0  10  10        1.21       -0.39      3.51 o 
   1  10  10        1.16        4.37      3.60 o 
   2  10  10        0.54       -0.56      6.82 o 
   3  10  10        4.13        4.04      5.69 o 
   4  10  10        3.02        4.76      6.15 o 
   5  10  10        6.20       22.84      7.59 o 
 -14   1  11       13.60       26.27      7.70 o 
 -13   1  11        5.24       10.37      7.84 o 
 -12   1  11        6.28        4.07      4.23 o 
 -11   1  11      241.73      324.79     15.30 o 
 -10   1  11     1078.81     1322.54     25.33 o 
  -9   1  11       99.74      115.94      7.67 o 
  -8   1  11     2197.19     2402.35     51.74 o 
  -7   1  11       39.72       44.07      5.09 o 
  -6   1  11        3.35        4.65      2.05 o 
  -5   1  11       16.43       16.82      2.91 o 
  -4   1  11       69.36       69.89      4.54 o 
  -3   1  11      365.35      360.81      8.91 o 
  -2   1  11       40.49       34.85      2.88 o 
  -1   1  11       64.66       88.00      6.59 o 
   0   1  11        0.52        2.43      1.64 o 
   1   1  11      159.62      146.20      7.16 o 
   2   1  11        3.94        8.82      1.60 o 
   3   1  11      111.26      141.06      5.18 o 
   4   1  11        3.64        6.74      1.67 o 
   5   1  11       37.06       42.21      3.26 o 
   6   1  11       76.99       66.03      4.57 o 
   7   1  11      425.17      422.20     13.48 o 
   8   1  11        2.45        3.62      2.27 o 
   9   1  11      227.33      233.72     11.05 o 
  10   1  11       43.81       35.99      5.57 o 
  11   1  11       17.93       31.39      5.08 o 
  12   1  11       13.70       28.34      5.73 o 
  13   1  11       43.91       69.07     10.71 o 
 -14   2  11       26.41       32.81      8.06 o 
 -13   2  11        2.32       -0.76      3.33 o 
 -12   2  11       72.72       84.19     13.86 o 
 -11   2  11       25.53       23.27      5.21 o 
 -10   2  11        0.12        0.29      2.20 o 
  -9   2  11        2.81        1.24      2.16 o 
  -8   2  11      220.82      227.50      9.95 o 
  -7   2  11      174.75      189.62      8.74 o 
  -6   2  11       21.03       21.58      3.59 o 
  -5   2  11      124.37      132.21      6.52 o 
  -4   2  11      158.03      165.27      6.64 o 
  -3   2  11      446.78      474.60     11.34 o 
  -2   2  11      143.94      115.84      8.18 o 
  -1   2  11       36.60       33.89      4.86 o 
   0   2  11      138.87      137.92      8.21 o 
   1   2  11        3.76        2.81      1.67 o 
   2   2  11        0.36        5.09      1.76 o 
   3   2  11       35.50       40.54      3.68 o 
   4   2  11       62.49       57.15      3.64 o 
   5   2  11      144.56      145.21      5.73 o 
   6   2  11      179.76      182.49      7.49 o 
   7   2  11      134.56      148.85      7.02 o 
   8   2  11       36.59       26.27      4.36 o 
   9   2  11       34.72       29.34      4.80 o 
  10   2  11       21.48       19.86      7.41 o 
  11   2  11        7.50        8.99      4.43 o 
  12   2  11       22.21       38.43     12.34 o 
 -13   3  11        5.18       16.87      8.07 o 
 -12   3  11        3.52        7.74      6.29 o 
 -11   3  11        7.80        5.87      3.55 o 
 -10   3  11        5.33        8.84      2.85 o 
  -9   3  11        8.24        9.64      2.93 o 
  -8   3  11       43.34       43.17      4.91 o 
  -7   3  11       11.14        7.72      2.39 o 
  -6   3  11        1.43        7.32      3.15 o 
  -5   3  11      138.52      123.91      8.73 o 
  -4   3  11       29.88       30.32      6.71 o 
  -3   3  11       34.14       31.35      4.93 o 
  -2   3  11        0.05        0.30      1.62 o 
  -1   3  11        0.08        0.30      1.64 o 
   0   3  11       32.78       26.94      4.75 o 
   1   3  11        3.55        4.49      2.61 o 
   2   3  11       94.86       96.96      5.47 o 
   3   3  11      191.36      174.66      7.25 o 
   4   3  11        2.11        4.21      1.80 o 
   5   3  11       31.14       29.54      3.48 o 
   6   3  11       32.81       28.12      4.16 o 
   7   3  11       99.90       99.21      6.82 o 
   8   3  11       16.77       23.10      5.03 o 
   9   3  11       98.36      104.61     11.71 o 
  10   3  11        1.62        3.36      3.87 o 
  11   3  11        0.91        1.81      3.86 o 
  12   3  11        0.69       -1.50      4.05 o 
 -13   4  11       10.09       17.07      8.07 o 
 -12   4  11       32.67       44.97      8.43 o 
 -11   4  11        2.00        6.68      6.58 o 
 -10   4  11       29.38       42.03      7.97 o 
  -9   4  11        0.95        3.22      2.62 o 
  -8   4  11      247.56      248.99     13.30 o 
  -7   4  11       91.32       91.75      8.09 o 
  -6   4  11       26.25       27.53      5.54 o 
  -5   4  11       41.68       30.52      6.97 o 
  -4   4  11       59.20       68.02      7.63 o 
  -3   4  11       87.15       92.79      7.50 o 
  -2   4  11       11.05       11.01      3.42 o 
  -1   4  11       40.04       44.98      5.56 o 
   0   4  11      269.58      242.48     11.66 o 
   1   4  11      564.47      593.12     17.95 o 
   2   4  11       31.39       29.83      4.31 o 
   3   4  11       12.14       10.19      3.01 o 
   4   4  11       16.44       10.96      2.55 o 
   5   4  11        9.81        8.51      2.37 o 
   6   4  11       37.65       38.56      4.96 o 
   7   4  11        1.26        3.69      2.78 o 
   8   4  11      239.74      241.15     24.81 o 
   9   4  11       25.07       31.30      8.57 o 
  10   4  11        3.24        7.79      4.73 o 
  11   4  11        1.28       -3.14      8.30 o 
  12   4  11        1.28        0.78      4.89 o 
 -12   5  11        1.86        3.92      3.65 o 
 -11   5  11       43.06       64.98      9.48 o 
 -10   5  11       12.24       14.61      5.31 o 
  -9   5  11        7.54        7.59      4.21 o 
  -8   5  11       59.28       79.82      8.02 o 
  -7   5  11      184.75      210.74     12.57 o 
  -6   5  11       20.12       18.42      4.75 o 
  -5   5  11       44.45       38.22      7.32 o 
  -4   5  11       23.57       13.29      3.65 o 
  -3   5  11       11.22        7.07      3.03 o 
  -2   5  11        0.01        1.65      2.28 o 
  -1   5  11       55.54       60.58      6.44 o 
   0   5  11       88.92       96.78      7.87 o 
   1   5  11       25.43       24.26      4.98 o 
   2   5  11      341.63      362.44     14.86 o 
   3   5  11      358.41      336.50     12.52 o 
   4   5  11        7.93        9.38      3.00 o 
   5   5  11       30.50       35.32      5.80 o 
   6   5  11      238.01      278.01     14.45 o 
   7   5  11       66.22       75.67      7.97 o 
   8   5  11        4.95        8.49      5.26 o 
   9   5  11        0.50       -3.03      3.71 o 
  10   5  11       78.68       71.12     18.20 o 
  11   5  11       11.09       13.08      9.63 o 
 -12   6  11       16.27       15.58      6.48 o 
 -11   6  11       17.83       22.30      9.43 o 
 -10   6  11       17.64       25.81      7.27 o 
  -9   6  11        0.08       -2.79      2.79 o 
  -8   6  11        5.68        8.99      3.75 o 
  -7   6  11        1.00        3.09      3.02 o 
  -6   6  11       15.89       14.76      5.24 o 
  -5   6  11       27.81       14.76      5.48 o 
  -4   6  11      184.22      162.10     13.52 o 
  -3   6  11        5.40        4.55      2.69 o 
  -2   6  11        0.01        2.97      2.48 o 
  -1   6  11       15.71       16.58      4.29 o 
   0   6  11      333.46      316.00     14.45 o 
   1   6  11        0.29        4.93      3.09 o 
   2   6  11        3.71        6.05      3.02 o 
   3   6  11      307.31      319.16     14.64 o 
   4   6  11      100.32      114.86      9.00 o 
   5   6  11      372.34      432.16     18.48 o 
   6   6  11       17.06       21.57      5.37 o 
   7   6  11      559.11      660.95     23.70 o 
   8   6  11        1.80        8.49      3.84 o 
   9   6  11       11.92       -0.64      3.02 o 
  10   6  11        0.82       -0.93      4.69 o 
 -11   7  11        8.02        9.95      6.02 o 
 -10   7  11        1.29        5.41      6.12 o 
  -9   7  11        2.04        3.83      3.22 o 
  -8   7  11        7.59        4.14      2.92 o 
  -7   7  11       16.10       17.65      4.69 o 
  -6   7  11        0.24       -2.91      2.91 o 
  -5   7  11       38.02       35.08      8.16 o 
  -4   7  11       10.61        7.63      4.30 o 
  -3   7  11       84.26       86.97     10.45 o 
  -2   7  11       80.96       75.04      9.69 o 
  -1   7  11       24.40       33.63      6.10 o 
   0   7  11       10.37        7.97      3.67 o 
   1   7  11       53.22       49.74      6.87 o 
   2   7  11        4.96        7.84      3.46 o 
   3   7  11      278.99      319.53     15.36 o 
   4   7  11       59.71       81.22     10.53 o 
   5   7  11      347.72      415.77     19.01 o 
   6   7  11      362.91      442.85     24.15 o 
   7   7  11        8.85        0.96      3.24 o 
   8   7  11      104.97       29.10     31.77 o 
   9   7  11       27.04        4.15      4.57 o 
  -9   8  11       97.53       51.75     80.23 o 
  -8   8  11        0.10        0.97      2.78 o 
  -7   8  11       29.58       14.98     18.05 o 
  -6   8  11       70.67       23.66     32.32 o 
  -5   8  11       57.05       40.33     11.05 o 
  -4   8  11       48.94       57.42      9.05 o 
  -3   8  11       34.98       38.25     14.52 o 
  -2   8  11       15.18       12.50      5.02 o 
  -1   8  11        1.17        2.54      3.35 o 
   0   8  11       15.32       17.88      9.63 o 
   1   8  11       13.12       14.29      4.50 o 
   2   8  11        0.18       -0.03      2.59 o 
   3   8  11       10.44       15.42      4.39 o 
   4   8  11        7.32        3.52      4.14 o 
   5   8  11        0.65        1.81      3.43 o 
   6   8  11        0.00       -2.71      2.71 o 
   7   8  11        8.03        3.05      3.47 o 
   8   8  11        0.51       -1.22      3.61 o 
  -8   9  11        0.63       -1.84      3.81 o 
  -7   9  11      101.88       88.84     62.84 o 
  -6   9  11        4.45        0.75      2.80 o 
  -5   9  11       48.96       86.89     11.16 o 
  -4   9  11       16.78        8.82      4.78 o 
  -3   9  11       10.36        9.35      5.29 o 
  -2   9  11        0.55        1.12      3.18 o 
  -1   9  11       10.40        6.44      8.21 o 
   0   9  11       16.92        8.79     10.36 o 
   1   9  11        1.62        2.38      5.43 o 
   2   9  11        1.11        7.12      3.99 o 
   3   9  11        0.68       -3.28      3.97 o 
   4   9  11        3.88        3.91      4.00 o 
   5   9  11        0.05       -1.45      3.42 o 
   6   9  11        9.09        6.47      5.06 o 
  -5  10  11        2.85        1.36      4.09 o 
  -4  10  11       33.63       44.18      9.40 o 
  -3  10  11        0.53       -0.04      3.83 o 
  -2  10  11        4.93        2.26      3.94 o 
  -1  10  11        0.54       -1.51      3.10 o 
   0  10  11        0.55        1.39      3.37 o 
   1  10  11        6.32        3.29      3.59 o 
   2  10  11        8.10        7.25      4.39 o 
   3  10  11        1.44       -4.57      4.57 o 
   4  10  11        0.01       -1.06      4.96 o 
 -14   0  12        1.41        5.76      6.48 o 
 -13   0  12       17.26       34.61     11.78 o 
 -12   0  12       49.97       60.08     12.31 o 
 -11   0  12        0.31       -0.61      2.97 o 
 -10   0  12      353.62      378.22     20.05 o 
  -9   0  12     1873.12     2199.39     76.86 o 
  -8   0  12     1420.02     1578.49     58.23 o 
  -7   0  12        0.45       -1.73      2.68 o 
  -6   0  12     1581.94     1662.95     34.05 o 
  -5   0  12     1029.72     1018.29     87.97 o 
  -4   0  12      123.86      103.56     10.85 o 
  -3   0  12     2074.48     2221.84     38.61 o 
  -2   0  12      515.06      521.79     32.49 o 
  -1   0  12      214.79      200.30     12.51 o 
   0   0  12       16.43       13.50      4.23 o 
   1   0  12       14.01       14.14      4.33 o 
   2   0  12        9.91        9.70      2.60 o 
   3   0  12       26.28       22.05      3.62 o 
   4   0  12      307.23      293.40     11.23 o 
   5   0  12      222.90      212.32      9.89 o 
   6   0  12      199.73      158.91     13.43 o 
   7   0  12       33.71       35.21      7.07 o 
   8   0  12      293.13      315.53     17.58 o 
   9   0  12      352.58      455.74     22.10 o 
  10   0  12        0.01        2.48      3.44 o 
  11   0  12       38.32       56.43      8.57 o 
  12   0  12       19.20       24.22      6.50 o 
 -14   1  12       21.99       39.33      9.42 o 
 -13   1  12        1.09        3.63      4.17 o 
 -12   1  12        3.89        1.82      3.42 o 
 -11   1  12        0.44        3.22      2.91 o 
 -10   1  12      155.95      185.45      9.85 o 
  -9   1  12        3.87       13.47      3.28 o 
  -8   1  12       53.66       61.43      5.78 o 
  -7   1  12      680.16      715.72     27.34 o 
  -6   1  12        0.66        2.73      1.76 o 
  -5   1  12      360.27      369.20     11.15 o 
  -4   1  12      281.06      287.98      8.87 o 
  -3   1  12      131.51      127.84      5.50 o 
  -2   1  12        0.16       -0.39      1.50 o 
  -1   1  12       26.39       30.65      4.98 o 
   0   1  12      223.41      220.84      9.23 o 
   1   1  12      111.91      132.44      7.24 o 
   2   1  12       46.98       46.32      3.72 o 
   3   1  12       68.19       69.66      4.60 o 
   4   1  12       52.89       45.13      3.36 o 
   5   1  12       22.14       28.08      3.04 o 
   6   1  12       54.38       50.07      4.28 o 
   7   1  12        0.41        4.21      2.20 o 
   8   1  12       66.31       71.54      6.07 o 
   9   1  12       38.42       41.20      6.89 o 
  10   1  12        1.57        4.55      3.10 o 
  11   1  12       75.44       78.82      8.36 o 
  12   1  12       24.60       29.80      7.32 o 
 -13   2  12       12.86       16.34      7.74 o 
 -12   2  12        0.98        3.97      4.63 o 
 -11   2  12       30.81       32.45      7.22 o 
 -10   2  12        8.19       11.65      3.67 o 
  -9   2  12       59.39       75.92      6.28 o 
  -8   2  12       70.60       82.72      6.31 o 
  -7   2  12        0.42        3.27      2.78 o 
  -6   2  12        0.71        0.82      2.23 o 
  -5   2  12      162.36      127.07     10.88 o 
  -4   2  12      118.85      143.93      8.89 o 
  -3   2  12      105.04      108.89      7.99 o 
  -2   2  12      140.29      142.24      8.94 o 
  -1   2  12       26.93       32.69      4.93 o 
   0   2  12      105.92       92.85      7.26 o 
   1   2  12       86.17       76.43      5.65 o 
   2   2  12       21.06       21.75      3.34 o 
   3   2  12       13.76       14.85      2.82 o 
   4   2  12      437.95      448.41     11.56 o 
   5   2  12       89.15       92.20      5.46 o 
   6   2  12        2.55        2.79      1.93 o 
   7   2  12      203.98      212.27     11.89 o 
   8   2  12      157.83      180.71     12.45 o 
   9   2  12       32.63       29.24     10.30 o 
  10   2  12        1.98        0.87      3.18 o 
  11   2  12       16.13       14.53      5.89 o 
  12   2  12        5.85       19.00      6.43 o 
 -13   3  12        3.02       10.39      6.55 o 
 -12   3  12        0.03       -1.44      3.51 o 
 -11   3  12       32.01       35.67      8.30 o 
 -10   3  12       12.07        6.01      3.24 o 
  -9   3  12        0.44        0.62      2.42 o 
  -8   3  12        4.16        2.96      2.61 o 
  -7   3  12       12.08        9.98      3.78 o 
  -6   3  12       63.04       57.98      6.65 o 
  -5   3  12       21.18       13.06      4.49 o 
  -4   3  12       53.18       59.06      8.07 o 
  -3   3  12       16.10        9.93      3.31 o 
  -2   3  12       25.00       31.16      5.45 o 
  -1   3  12       24.90       28.54      4.87 o 
   0   3  12      449.32      474.71     23.77 o 
   1   3  12      973.75      920.42     28.91 o 
   2   3  12      416.95      428.81     11.62 o 
   3   3  12       17.95       14.01      2.83 o 
   4   3  12      163.60      141.85      6.83 o 
   5   3  12      105.26      103.00      5.93 o 
   6   3  12       21.64       22.29      4.04 o 
   7   3  12      176.27      164.41      8.91 o 
   8   3  12       12.66        9.98      3.63 o 
   9   3  12        0.46       -0.68      3.13 o 
  10   3  12       27.08       27.54      7.30 o 
  11   3  12        4.49        3.50      3.86 o 
  12   3  12        5.76       10.70      5.72 o 
 -13   4  12        0.31        7.21      7.21 o 
 -12   4  12        1.05        0.31      3.36 o 
 -11   4  12        0.06       -3.90      3.90 o 
 -10   4  12        6.54       11.29      7.58 o 
  -9   4  12       20.94       23.38      5.47 o 
  -8   4  12       34.06       33.83      6.32 o 
  -7   4  12        2.86        1.37      2.59 o 
  -6   4  12      152.80      120.29      9.29 o 
  -5   4  12       11.54        8.39      4.20 o 
  -4   4  12       14.81        9.86      3.43 o 
  -3   4  12        4.73       10.50      3.37 o 
  -2   4  12       92.28       80.18      7.33 o 
  -1   4  12       50.20       58.77      6.28 o 
   0   4  12      338.86      320.21     13.89 o 
   1   4  12     1380.48     1422.31     28.74 o 
   2   4  12       67.12       60.13      6.41 o 
   3   4  12       66.44       66.46      7.13 o 
   4   4  12       44.08       38.12      4.28 o 
   5   4  12        5.68       10.78      3.13 o 
   6   4  12       63.82       80.89      6.48 o 
   7   4  12      197.33      195.29     11.94 o 
   8   4  12        0.04       -0.13      3.92 o 
   9   4  12        2.48        8.40      4.79 o 
  10   4  12       16.15       24.83      6.81 o 
  11   4  12        0.46        6.47      5.02 o 
 -12   5  12        0.38       -3.37      3.37 o 
 -11   5  12       21.59       20.84     10.59 o 
 -10   5  12        0.44        3.73      3.91 o 
  -9   5  12        6.89        4.24      3.13 o 
  -8   5  12       16.29       17.61      4.83 o 
  -7   5  12        4.77        0.92      2.50 o 
  -6   5  12       48.19       44.59      6.65 o 
  -5   5  12      118.31      116.34     11.53 o 
  -4   5  12      225.20      191.30     16.47 o 
  -3   5  12       51.54       38.99      5.77 o 
  -2   5  12        3.52        0.79      2.24 o 
  -1   5  12       11.85       13.82      4.21 o 
   0   5  12      137.70      137.24      9.59 o 
   1   5  12       20.34       18.20      4.84 o 
   2   5  12       24.74       20.25      4.75 o 
   3   5  12      533.34      550.50     16.31 o 
   4   5  12       35.99       41.23      5.11 o 
   5   5  12        6.84        6.45      3.39 o 
   6   5  12        8.32        9.62      3.96 o 
   7   5  12      158.25      176.17     11.97 o 
   8   5  12       10.90       20.98      7.47 o 
   9   5  12       47.46       62.78     10.83 o 
  10   5  12        0.07        2.05      4.28 o 
  11   5  12       15.35       15.04      7.68 o 
 -11   6  12        4.07        7.82      4.55 o 
 -10   6  12        0.85        5.74      3.46 o 
  -9   6  12       31.27       40.89      6.89 o 
  -8   6  12        0.01        2.86      2.67 o 
  -7   6  12        0.03       -2.17      2.17 o 
  -6   6  12       25.83       31.77      7.87 o 
  -5   6  12        0.02       -0.66      2.32 o 
  -4   6  12      114.13      107.24     11.39 o 
  -3   6  12       57.30       54.61      6.50 o 
  -2   6  12        9.26       11.90      3.97 o 
  -1   6  12      117.94      129.74      9.60 o 
   0   6  12        1.26        6.38      3.29 o 
   1   6  12       77.91       80.96      7.91 o 
   2   6  12       55.35       54.17      6.78 o 
   3   6  12      216.86      242.41     13.14 o 
   4   6  12       36.54       43.80      5.65 o 
   5   6  12      305.64      360.16     17.25 o 
   6   6  12        2.41        3.68      3.15 o 
   7   6  12      307.95      362.18     21.39 o 
   8   6  12      118.37       52.42     82.05 o 
   9   6  12        0.66       -0.29      4.50 o 
  10   6  12       37.16       21.55     27.82 o 
 -10   7  12       29.23       49.00      9.23 o 
  -9   7  12        4.79        2.41      7.05 o 
  -8   7  12       86.85       48.77     42.03 o 
  -7   7  12       20.09       19.06      5.34 o 
  -6   7  12        2.36        3.57      3.44 o 
  -5   7  12        8.37        7.91      5.62 o 
  -4   7  12        0.00       -0.16      2.85 o 
  -3   7  12        3.05        4.51      3.56 o 
  -2   7  12       33.04       28.41      8.14 o 
  -1   7  12        5.09        6.91      3.23 o 
   0   7  12        7.00        7.49      3.25 o 
   1   7  12        4.55        5.72      3.03 o 
   2   7  12        0.01        2.00      2.42 o 
   3   7  12       65.76       70.44      7.63 o 
   4   7  12        0.53        2.23      4.07 o 
   5   7  12      171.38      201.26     13.68 o 
   6   7  12        0.89        1.38      3.19 o 
   7   7  12      111.97       36.10     38.45 o 
   8   7  12       47.55        0.77      4.06 o 
   9   7  12        5.93       -0.21      5.34 o 
  -9   8  12        0.03        3.44      4.05 o 
  -8   8  12       17.02       12.31      5.77 o 
  -7   8  12        0.19        0.70      2.65 o 
  -6   8  12        0.82        1.83      5.43 o 
  -5   8  12        2.28       -1.11      2.73 o 
  -4   8  12       11.58       12.65      5.11 o 
  -3   8  12        6.10        9.87      4.64 o 
  -2   8  12        9.73       20.55      7.02 o 
  -1   8  12        5.73        4.80      3.86 o 
   0   8  12       26.62       32.09      7.92 o 
   1   8  12        0.60        0.29      3.17 o 
   2   8  12        3.42        3.23      2.95 o 
   3   8  12        0.22       -1.06      2.49 o 
   4   8  12        0.40       -0.17      3.16 o 
   5   8  12       97.68      119.26     13.35 o 
   6   8  12        4.61        1.13      4.27 o 
   7   8  12       23.32       14.99      5.19 o 
  -7   9  12        7.21        0.75      3.33 o 
  -6   9  12        5.08        3.30      4.73 o 
  -5   9  12       16.59       28.26      7.60 o 
  -4   9  12        1.40        3.98      3.06 o 
  -3   9  12       22.59        7.28     11.18 o 
  -2   9  12        1.94        3.82      2.70 o 
  -1   9  12       30.89       15.09     20.91 o 
   0   9  12        5.66        4.45      2.65 o 
   1   9  12        0.68       -1.61      2.92 o 
   2   9  12        0.14       -2.88      3.80 o 
   3   9  12        1.61        2.63      3.69 o 
   4   9  12       47.29       61.55     10.52 o 
   5   9  12        9.85       17.91      6.75 o 
  -4  10  12        5.71        0.47      6.95 o 
  -3  10  12       14.99        7.32     11.15 o 
  -2  10  12        0.36        6.81      4.23 o 
  -1  10  12        0.17       -0.11      3.32 o 
   0  10  12        1.59        1.74      3.04 o 
   1  10  12        2.11        6.84      4.07 o 
   2  10  12        0.26       -2.78      2.78 o 
 -13   1  13        1.47       -2.51      4.76 o 
 -12   1  13        0.02       -0.07      4.50 o 
 -11   1  13       12.95        8.45      3.29 o 
 -10   1  13        9.52        8.62      3.61 o 
  -9   1  13       94.30      114.58     11.10 o 
  -8   1  13      283.89      322.38     14.54 o 
  -7   1  13       35.93       42.78      6.06 o 
  -6   1  13      472.25      493.57     20.56 o 
  -5   1  13        9.28       10.35      3.42 o 
  -4   1  13       23.43       18.38      3.92 o 
  -3   1  13       20.92       23.48      4.29 o 
  -2   1  13      165.05      166.94      9.90 o 
  -1   1  13      149.51      150.11      9.46 o 
   0   1  13      252.00      227.47      9.80 o 
   1   1  13       24.35       28.04      4.53 o 
   2   1  13      182.67      165.06      7.00 o 
   3   1  13        0.16        0.84      1.41 o 
   4   1  13        0.13        0.30      1.36 o 
   5   1  13       16.21       14.71      2.77 o 
   6   1  13       74.81       70.88      6.67 o 
   7   1  13      318.51      333.74     15.01 o 
   8   1  13      113.09      121.62      9.50 o 
   9   1  13       11.87       13.82      4.35 o 
  10   1  13        9.60        9.35      5.13 o 
  11   1  13       58.62       64.70      7.50 o 
  12   1  13        0.64       -0.73      5.62 o 
 -13   2  13        8.11       14.82      8.01 o 
 -12   2  13        0.25        7.87      5.96 o 
 -11   2  13       56.72       80.69      9.84 o 
 -10   2  13      107.42      110.76      9.25 o 
  -9   2  13       15.12       16.08      5.58 o 
  -8   2  13       16.29       17.29      4.69 o 
  -7   2  13      161.60      158.52     10.96 o 
  -6   2  13        5.54        5.49      2.97 o 
  -5   2  13        9.13        6.61      3.00 o 
  -4   2  13      317.48      290.14     12.69 o 
  -3   2  13      256.10      263.66     12.64 o 
  -2   2  13      603.62      627.30     19.05 o 
  -1   2  13        0.20        4.24      2.78 o 
   0   2  13      524.78      464.33     16.30 o 
   1   2  13      268.18      281.56     11.02 o 
   2   2  13      564.41      580.23     15.60 o 
   3   2  13      678.88      676.29     14.62 o 
   4   2  13       11.93       10.92      2.55 o 
   5   2  13        3.11        4.28      1.77 o 
   6   2  13       77.81       66.89      5.73 o 
   7   2  13       36.55       40.93      6.33 o 
   8   2  13        3.54        6.65      3.08 o 
   9   2  13        1.72        2.08      2.78 o 
  10   2  13        0.69        0.18      4.47 o 
  11   2  13        1.03       -2.98      3.62 o 
 -13   3  13        0.05        7.74      6.29 o 
 -12   3  13        0.83        6.52      3.84 o 
 -11   3  13       31.99       28.19      8.50 o 
 -10   3  13       80.80      110.09      9.39 o 
  -9   3  13       59.29       56.99      6.88 o 
  -8   3  13        4.08        4.66      2.96 o 
  -7   3  13        4.65        4.03      2.71 o 
  -6   3  13       10.35        4.19      2.76 o 
  -5   3  13       94.66       89.98      8.06 o 
  -4   3  13      150.61      110.62     11.28 o 
  -3   3  13        0.86        4.15      2.76 o 
  -2   3  13       94.58       91.94      7.88 o 
  -1   3  13       71.48       64.60      6.79 o 
   0   3  13       69.71       56.50      6.42 o 
   1   3  13      191.64      189.27     10.92 o 
   2   3  13      179.23      163.14      8.69 o 
   3   3  13        1.84        6.23      2.07 o 
   4   3  13        1.23        2.67      1.58 o 
   5   3  13        0.00        2.42      2.11 o 
   6   3  13       11.62       12.13      3.20 o 
   7   3  13       10.18        9.75      3.30 o 
   8   3  13        3.50        1.51      3.20 o 
   9   3  13       29.84       28.70      7.53 o 
  10   3  13       17.50       17.56      6.06 o 
  11   3  13       25.37       43.00      9.68 o 
 -12   4  13        9.91       14.79      5.45 o 
 -11   4  13        3.22        4.22      3.70 o 
 -10   4  13        0.66       -2.36      2.40 o 
  -9   4  13        4.29        4.99      6.17 o 
  -8   4  13       81.72       67.29      7.48 o 
  -7   4  13       33.78       25.20      5.73 o 
  -6   4  13      373.28      376.40     17.67 o 
  -5   4  13       49.81       48.46      7.81 o 
  -4   4  13       41.93       33.99      7.80 o 
  -3   4  13      226.21      201.74     11.58 o 
  -2   4  13        3.77        5.36      2.87 o 
  -1   4  13       62.36       58.25      6.72 o 
   0   4  13        8.03        7.37      3.19 o 
   1   4  13       83.67       74.53      7.34 o 
   2   4  13      919.56      956.05     24.48 o 
   3   4  13       57.73       56.03      5.48 o 
   4   4  13        0.89        1.37      1.63 o 
   5   4  13        9.21       11.95      3.36 o 
   6   4  13       13.60       13.13      3.50 o 
   7   4  13        5.06        4.29      2.80 o 
   8   4  13        7.25        8.43      4.69 o 
   9   4  13        0.03        2.13      3.55 o 
  10   4  13       11.46       17.66      5.88 o 
  11   4  13        1.18        9.01      5.54 o 
 -12   5  13        4.68        3.74      4.86 o 
 -11   5  13        1.76        0.66      3.15 o 
 -10   5  13        0.60       -2.20      3.40 o 
  -9   5  13        1.15       -1.83      2.65 o 
  -8   5  13        7.82       10.47      3.92 o 
  -7   5  13        3.93        7.10      3.33 o 
  -6   5  13       51.16       47.00      6.69 o 
  -5   5  13      145.24      147.57     13.17 o 
  -4   5  13        0.72        5.79      2.94 o 
  -3   5  13      402.24      366.54     15.89 o 
  -2   5  13       32.65       38.54      6.22 o 
  -1   5  13       24.49       28.63      5.59 o 
   0   5  13       34.27       30.84      5.97 o 
   1   5  13      283.77      290.01     14.15 o 
   2   5  13        1.84        2.94      2.42 o 
   3   5  13       66.48       63.65      6.87 o 
   4   5  13        3.56        8.91      3.01 o 
   5   5  13       14.02       12.95      4.29 o 
   6   5  13        1.86       -0.79      2.79 o 
   7   5  13      172.26      216.45     15.76 o 
   8   5  13        0.64        0.38      5.86 o 
   9   5  13        3.81        5.66      4.30 o 
  10   5  13       50.88       61.08     12.47 o 
 -11   6  13       13.53       13.79      6.50 o 
 -10   6  13       43.06       49.42     10.42 o 
  -9   6  13        0.55        1.97      2.82 o 
  -8   6  13       23.59       19.21      4.96 o 
  -7   6  13       27.18       25.38      6.02 o 
  -6   6  13        3.12        1.15      2.96 o 
  -5   6  13       12.56       13.09      4.91 o 
  -4   6  13       14.23       12.18      5.19 o 
  -3   6  13       66.97       52.07      6.73 o 
  -2   6  13       10.93        7.72      3.29 o 
  -1   6  13        6.96        6.88      3.31 o 
   0   6  13        0.31        0.14      2.19 o 
   1   6  13       26.95       28.61      5.69 o 
   2   6  13        1.60        0.38      2.04 o 
   3   6  13        0.20       -1.18      2.65 o 
   4   6  13       40.90       47.47      7.00 o 
   5   6  13        1.24        0.34      5.14 o 
   6   6  13       30.37       34.75      6.82 o 
   7   6  13       15.78       16.54     10.08 o 
   8   6  13        5.77       -1.75      6.78 o 
   9   6  13       65.47       30.81     32.72 o 
 -10   7  13        9.53       14.35      6.22 o 
  -9   7  13        0.01        2.43      4.04 o 
  -8   7  13       43.62       28.24     24.16 o 
  -7   7  13       17.37        6.19      8.24 o 
  -6   7  13        1.70        4.83      3.77 o 
  -5   7  13       25.96       28.62      7.81 o 
  -4   7  13        6.83        1.47      3.24 o 
  -3   7  13       25.56       21.83      6.44 o 
  -2   7  13       47.05       48.78      8.19 o 
  -1   7  13       14.31       16.51      4.42 o 
   0   7  13        0.33       -1.57      2.27 o 
   1   7  13        5.42        7.67      3.69 o 
   2   7  13        0.02       -0.48      2.37 o 
   3   7  13       18.65       22.36      5.15 o 
   4   7  13       46.85       59.24      9.54 o 
   5   7  13        5.91        6.20      3.61 o 
   6   7  13      294.31      199.52    118.09 o 
   7   7  13        0.33       -2.35      5.34 o 
   8   7  13       68.30       42.88     52.54 o 
  -8   8  13       44.96       21.52     15.00 o 
  -7   8  13        3.81        2.18      4.37 o 
  -6   8  13        9.32        8.63     10.09 o 
  -5   8  13        0.12        0.66      3.26 o 
  -4   8  13       24.33       49.52     20.12 o 
  -3   8  13        1.16       -1.16      3.35 o 
  -2   8  13        7.95       10.22      6.82 o 
  -1   8  13       60.00       89.73     15.02 o 
   0   8  13        4.38       10.99      4.98 o 
   1   8  13        6.70        4.24      3.29 o 
   2   8  13       14.42       13.27      4.20 o 
   3   8  13        1.01       -1.98      3.16 o 
   4   8  13       30.53       26.78      8.93 o 
   5   8  13        3.78        9.11      4.26 o 
   6   8  13       21.69       24.63      7.11 o 
   7   8  13       12.57        8.41      4.71 o 
  -6   9  13        0.08        2.38      3.93 o 
  -5   9  13       75.33      119.03     13.65 o 
  -4   9  13       33.75       11.34     21.44 o 
  -3   9  13       57.85       26.33     33.75 o 
  -2   9  13       74.66       25.50     32.36 o 
  -1   9  13        2.05        2.51      4.37 o 
   0   9  13        2.91        1.61      3.35 o 
   1   9  13        7.36        9.99      7.31 o 
   2   9  13        3.25        1.88      4.07 o 
   3   9  13        0.09        2.83      4.20 o 
   4   9  13        0.73        3.59      3.77 o 
   5   9  13        4.98       10.06      9.33 o 
  -1  10  13        0.00        1.22      3.56 o 
   0  10  13        2.15        9.69      4.66 o 
 -11   0  14       40.71       61.74     13.04 o 
 -10   0  14        9.98       16.15      8.14 o 
  -9   0  14      348.06      401.92     30.44 o 
  -8   0  14       14.40       22.37      9.53 o 
  -7   0  14       86.33       77.15     13.43 o 
  -6   0  14      218.24      225.71     22.37 o 
  -5   0  14      107.24      100.98     15.29 o 
  -4   0  14     2329.59     2459.61     68.82 o 
  -3   0  14     1368.22     1424.25     51.55 o 
  -2   0  14     1303.86     1275.89     48.11 o 
  -1   0  14      815.31      802.97     26.88 o 
   0   0  14       76.40       73.11      8.71 o 
   1   0  14       38.22       49.11      7.37 o 
   2   0  14       84.54       69.74      8.38 o 
   3   0  14        0.55        1.40      2.44 o 
   4   0  14       19.69       15.99      4.98 o 
   5   0  14      308.17      295.92     16.14 o 
   6   0  14        2.19        5.69      5.16 o 
   7   0  14       98.05       83.37     14.23 o 
   8   0  14        2.39       -3.37      3.37 o 
   9   0  14       24.76       33.68     10.98 o 
  10   0  14        0.16        0.60      4.83 o 
  11   0  14       60.85       69.81     13.90 o 
 -12   1  14        2.71        8.07      6.15 o 
 -11   1  14        3.96        4.87      3.14 o 
 -10   1  14       27.33       27.66      7.58 o 
  -9   1  14       65.34       74.82      8.73 o 
  -8   1  14       40.87       36.65      5.98 o 
  -7   1  14        1.80        6.69      3.37 o 
  -6   1  14      121.93      124.14      8.89 o 
  -5   1  14      278.55      283.09     13.89 o 
  -4   1  14        2.53        2.58      2.56 o 
  -3   1  14      234.86      237.71     10.97 o 
  -2   1  14      561.11      603.97     22.39 o 
  -1   1  14       21.53       14.29      4.12 o 
   0   1  14      335.37      352.25     12.68 o 
   1   1  14       49.67       50.11      5.32 o 
   2   1  14      113.78      117.24      7.42 o 
   3   1  14        2.50        7.28      2.36 o 
   4   1  14       24.72       30.30      4.19 o 
   5   1  14        2.54        5.86      2.29 o 
   6   1  14       22.99       20.08      5.95 o 
   7   1  14        0.04        0.47      3.01 o 
   8   1  14       48.34       36.54      8.39 o 
   9   1  14        0.01        3.58      4.60 o 
  10   1  14       10.49        4.51      4.69 o 
  11   1  14        2.24        8.40      7.61 o 
 -13   2  14        0.69        4.04      6.09 o 
 -12   2  14        0.20       -1.81      3.24 o 
 -11   2  14       30.93       33.63      7.72 o 
 -10   2  14      101.24      104.07      9.16 o 
  -9   2  14       38.31       32.10      6.24 o 
  -8   2  14        0.04       -0.62      2.19 o 
  -7   2  14       10.88       13.13      4.09 o 
  -6   2  14       94.25       86.27      7.83 o 
  -5   2  14        5.52        7.13      3.04 o 
  -4   2  14        8.02        5.38      2.84 o 
  -3   2  14       63.99       69.63      7.09 o 
  -2   2  14       43.94       35.43      6.19 o 
  -1   2  14      132.39      112.06      8.57 o 
   0   2  14      741.63      792.80     21.99 o 
   1   2  14      275.59      252.57     10.86 o 
   2   2  14       51.72       49.81      5.30 o 
   3   2  14        1.48        5.20      2.02 o 
   4   2  14        0.39        1.88      1.68 o 
   5   2  14        0.26       -0.80      1.69 o 
   6   2  14       79.36       75.61      6.38 o 
   7   2  14       57.99       44.18      6.27 o 
   8   2  14       57.57       59.28      6.93 o 
   9   2  14       15.18       15.41      4.36 o 
  10   2  14       27.98       38.66      8.81 o 
  11   2  14       40.21       40.89     13.10 o 
 -12   3  14       78.38      100.78     11.74 o 
 -11   3  14        0.03        5.75      4.27 o 
 -10   3  14      126.13      164.17     11.69 o 
  -9   3  14       17.67       19.99      4.96 o 
  -8   3  14       11.24       18.99      6.17 o 
  -7   3  14        0.60       -2.04      2.04 o 
  -6   3  14       39.53       29.33      5.86 o 
  -5   3  14       65.66       49.06      6.47 o 
  -4   3  14        0.95        4.82      3.72 o 
  -3   3  14       50.54       38.96      6.04 o 
  -2   3  14        0.00        3.65      2.38 o 
  -1   3  14       29.78       38.72      6.03 o 
   0   3  14        6.38        2.87      2.60 o 
   1   3  14        3.32        1.94      2.50 o 
   2   3  14      363.11      390.84     13.60 o 
   3   3  14        4.62        3.80      1.96 o 
   4   3  14       42.29       51.32      4.71 o 
   5   3  14        7.29       11.72      3.44 o 
   6   3  14       16.82       14.74      3.51 o 
   7   3  14        2.57        3.22      3.15 o 
   8   3  14        0.33       -0.59      3.41 o 
   9   3  14       11.74        6.23      4.55 o 
  10   3  14      108.94      153.49     14.94 o 
  11   3  14        0.17        4.83      5.36 o 
 -12   4  14       17.84       24.83      6.81 o 
 -11   4  14       28.77       45.59     11.15 o 
 -10   4  14        5.82        4.88      3.04 o 
  -9   4  14        4.12        8.36      4.07 o 
  -8   4  14       53.97       70.09      7.68 o 
  -7   4  14       58.57       57.13      7.22 o 
  -6   4  14       42.02       34.75      6.48 o 
  -5   4  14        0.07        5.03      3.96 o 
  -4   4  14      623.55      533.43     26.07 o 
  -3   4  14        0.45        3.40      2.55 o 
  -2   4  14        4.55        2.68      2.74 o 
  -1   4  14      238.43      221.18     12.39 o 
   0   4  14        5.29        5.05      2.87 o 
   1   4  14       78.43       84.76      7.96 o 
   2   4  14      211.81      206.25     11.92 o 
   3   4  14        1.77        1.94      2.08 o 
   4   4  14       12.06        9.94      2.70 o 
   5   4  14        4.26        1.19      2.61 o 
   6   4  14        3.36        3.49      2.66 o 
   7   4  14        0.02        4.83      4.59 o 
   8   4  14        1.84       -3.33      3.33 o 
   9   4  14        1.70       -2.18      3.65 o 
  10   4  14       10.28        6.89      7.81 o 
 -11   5  14       11.71       24.21      7.46 o 
 -10   5  14        0.63       -0.24      3.14 o 
  -9   5  14       16.67       18.73      6.10 o 
  -8   5  14        1.27       -2.17      2.17 o 
  -7   5  14        3.78        0.51      2.63 o 
  -6   5  14        0.48        2.16      2.82 o 
  -5   5  14        0.00       -0.82      2.63 o 
  -4   5  14        6.76        2.01      2.77 o 
  -3   5  14        6.15        8.81      3.38 o 
  -2   5  14      106.54       98.98     10.66 o 
  -1   5  14       22.91       18.63      4.90 o 
   0   5  14        8.31        4.59      2.95 o 
   1   5  14       27.43       36.47      5.86 o 
   2   5  14        0.00       -1.59      2.01 o 
   3   5  14        3.03        1.05      1.91 o 
   4   5  14        1.20        1.08      2.65 o 
   5   5  14        0.39       -0.27      3.51 o 
   6   5  14        2.46        2.04      2.75 o 
   7   5  14        2.10        4.06      3.01 o 
   8   5  14        6.64        6.17      4.37 o 
   9   5  14        6.00        3.16      4.35 o 
 -10   6  14       25.68       31.06     10.85 o 
  -9   6  14       62.27       37.94     25.99 o 
  -8   6  14       38.76       16.80     16.35 o 
  -7   6  14       26.03       24.57      5.94 o 
  -6   6  14        0.84        4.35      3.38 o 
  -5   6  14       60.71       60.22     10.29 o 
  -4   6  14       32.27       29.66      7.83 o 
  -3   6  14       16.61       11.65      4.07 o 
  -2   6  14        6.02        7.99      3.54 o 
  -1   6  14        7.37       11.15      3.97 o 
   0   6  14       24.40       27.18      5.62 o 
   1   6  14        3.79        2.55      2.68 o 
   2   6  14       16.27       18.82      4.90 o 
   3   6  14        8.92        8.14      3.80 o 
   4   6  14        3.59        0.40      3.31 o 
   5   6  14        6.73        8.73      4.16 o 
   6   6  14       46.81       24.94     20.62 o 
   7   6  14        0.04        0.72      3.14 o 
   8   6  14        0.16        2.65      4.60 o 
  -9   7  14        1.28        0.11      4.00 o 
  -8   7  14        1.96        2.47      2.98 o 
  -7   7  14        0.55        1.37      2.72 o 
  -6   7  14        9.63        2.81      7.44 o 
  -5   7  14       13.76        7.28      4.50 o 
  -4   7  14       18.29       23.30      6.88 o 
  -3   7  14       12.70        8.61      4.75 o 
  -2   7  14        7.08        7.96      4.46 o 
  -1   7  14        0.03       -1.01      2.30 o 
   0   7  14        4.83        8.75      3.52 o 
   1   7  14        1.00        6.52      2.91 o 
   2   7  14        6.16        5.39      3.09 o 
   3   7  14       16.30       24.46      5.74 o 
   4   7  14        1.51        1.35      3.36 o 
   5   7  14        0.07       -1.09      3.18 o 
   6   7  14       21.88        8.44      7.82 o 
   7   7  14       16.23        3.49      8.47 o 
  -7   8  14        6.48        7.29      7.27 o 
  -6   8  14        0.03        2.10      3.55 o 
  -5   8  14       48.96       39.38     24.71 o 
  -4   8  14       13.99        6.85      9.23 o 
  -3   8  14       14.28        3.77      5.36 o 
  -2   8  14       15.31        1.78      7.21 o 
  -1   8  14        0.00       -2.22      2.22 o 
   0   8  14       32.17       42.57      9.64 o 
   1   8  14        0.57        2.53      2.95 o 
   2   8  14       17.01       37.13      8.61 o 
   3   8  14        1.57        8.28      4.61 o 
   4   8  14        0.22       -0.98      3.37 o 
   5   8  14        4.32       10.40      6.42 o 
   6   8  14      112.21      162.58     16.35 o 
  -5   9  14        4.12        0.52      3.80 o 
  -4   9  14       25.33        8.71     12.08 o 
  -3   9  14        0.01        2.41      3.41 o 
  -2   9  14        0.36        2.96      3.81 o 
  -1   9  14       21.19        9.82     17.80 o 
   0   9  14        7.55       10.19      5.43 o 
   1   9  14       33.63       54.39      8.97 o 
   2   9  14        0.21       -0.78      5.06 o 
   3   9  14       25.04       43.34     11.15 o 
 -11   1  15        8.77        8.48      4.98 o 
 -10   1  15       65.39       75.92     10.15 o 
  -9   1  15       12.83       17.29      5.77 o 
  -8   1  15        0.02       -0.80      3.27 o 
  -7   1  15       54.50       45.67      9.38 o 
  -6   1  15      374.78      392.34     21.08 o 
  -5   1  15       23.90        7.80      4.56 o 
  -4   1  15      309.94      263.16     16.87 o 
  -3   1  15        1.22       -1.24      2.76 o 
  -2   1  15       32.40       20.18      4.92 o 
  -1   1  15      707.80      719.11     21.73 o 
   0   1  15      100.64      106.79      7.63 o 
   1   1  15      237.24      230.23     14.18 o 
   2   1  15       23.34       31.57      4.96 o 
   3   1  15      187.38      200.35      9.87 o 
   4   1  15        6.67        9.17      2.75 o 
   5   1  15      129.83      122.61      7.61 o 
   6   1  15       22.22       24.57      6.90 o 
   7   1  15       59.14       50.23      8.94 o 
   8   1  15        0.19       -0.77      2.97 o 
   9   1  15       10.99       16.22      5.73 o 
  10   1  15        4.95        3.05      5.26 o 
  11   1  15       41.43       57.63     14.29 o 
 -12   2  15        5.85        5.56      5.82 o 
 -11   2  15        5.36       13.37      4.29 o 
 -10   2  15      229.28      312.49     16.10 o 
  -9   2  15       13.24       13.74      4.57 o 
  -8   2  15        4.05        7.36      3.49 o 
  -7   2  15       75.91       80.08      7.83 o 
  -6   2  15        0.33        1.84      2.69 o 
  -5   2  15      194.39      192.68     11.27 o 
  -4   2  15        0.81        2.54      2.48 o 
  -3   2  15        0.16        0.43      2.24 o 
  -2   2  15      134.61      118.32      9.31 o 
  -1   2  15        2.84        2.02      2.48 o 
   0   2  15      414.88      422.04     16.83 o 
   1   2  15      611.82      627.53     17.63 o 
   2   2  15       51.20       54.62      5.67 o 
   3   2  15       91.89       79.21      6.43 o 
   4   2  15       22.18       24.61      4.32 o 
   5   2  15        0.14        0.15      2.08 o 
   6   2  15      212.54      233.63     12.78 o 
   7   2  15       60.67       97.67     10.99 o 
   8   2  15       40.97       54.56      8.71 o 
   9   2  15       16.21       13.11      4.66 o 
  10   2  15       20.32       20.78     10.39 o 
 -12   3  15       16.36       27.26      7.59 o 
 -11   3  15        0.32       -1.96      3.47 o 
 -10   3  15       64.12       80.74      8.42 o 
  -9   3  15       23.46       27.14      5.83 o 
  -8   3  15       15.82       12.28      4.42 o 
  -7   3  15        0.85        1.89      2.47 o 
  -6   3  15       75.61       80.11      7.81 o 
  -5   3  15        0.51        2.69      2.41 o 
  -4   3  15       23.81       17.95      5.69 o 
  -3   3  15       14.25       11.54      3.84 o 
  -2   3  15        9.99       15.69      4.50 o 
  -1   3  15        0.61        1.20      2.45 o 
   0   3  15       23.88       20.96      5.15 o 
   1   3  15      115.84      115.88      9.12 o 
   2   3  15      124.73      128.54      9.48 o 
   3   3  15       12.64        8.30      2.81 o 
   4   3  15        3.73        4.41      2.73 o 
   5   3  15        3.33        0.53      2.09 o 
   6   3  15        0.12       -0.19      1.84 o 
   7   3  15       11.73        9.19      3.63 o 
   8   3  15        5.00        1.83      4.82 o 
   9   3  15        8.55        5.23      5.69 o 
  10   3  15        4.00       16.74      8.34 o 
 -11   4  15        0.18        1.44      3.73 o 
 -10   4  15       95.28      129.86     10.67 o 
  -9   4  15       28.52       34.71      6.84 o 
  -8   4  15        0.08       -1.47      2.61 o 
  -7   4  15        1.98        2.69      3.06 o 
  -6   4  15        0.92        1.48      2.27 o 
  -5   4  15      127.98      130.59     10.07 o 
  -4   4  15      287.15      270.21     17.97 o 
  -3   4  15       26.95       28.47      6.03 o 
  -2   4  15       15.88        3.46      3.16 o 
  -1   4  15       93.08       80.95      7.96 o 
   0   4  15       26.10       31.36      5.86 o 
   1   4  15       91.92      103.82      9.03 o 
   2   4  15       61.01       68.40      7.24 o 
   3   4  15        0.17        0.84      2.13 o 
   4   4  15       23.47       25.88      4.80 o 
   5   4  15        2.10        0.94      2.14 o 
   6   4  15       38.97       48.59      6.67 o 
   7   4  15       52.40       61.62      9.52 o 
   8   4  15        2.83        2.01      7.51 o 
   9   4  15        0.78        0.09      3.88 o 
 -11   5  15       37.44       36.61      8.81 o 
 -10   5  15        6.56       20.31      6.94 o 
  -9   5  15       67.18       48.24     40.44 o 
  -8   5  15       15.27        6.90      8.76 o 
  -7   5  15        0.32       -2.25      2.27 o 
  -6   5  15       16.51       13.69      4.35 o 
  -5   5  15      142.24      144.41     13.82 o 
  -4   5  15        6.99        7.19      3.18 o 
  -3   5  15       10.05        6.83      3.33 o 
  -2   5  15        0.90        0.67      2.33 o 
  -1   5  15      116.24      122.35      9.82 o 
   0   5  15       24.94       20.16      5.08 o 
   1   5  15        5.99        7.68      3.32 o 
   2   5  15       36.24       39.72      6.33 o 
   3   5  15       36.16       39.63      6.25 o 
   4   5  15        8.51        5.83      8.11 o 
   5   5  15        0.27       -2.20      2.20 o 
   6   5  15        5.80        2.66      3.21 o 
   7   5  15        0.00        4.85      4.21 o 
   8   5  15       12.22       13.38     13.83 o 
   9   5  15        1.65        2.84     10.55 o 
 -10   6  15        4.38        7.42      4.77 o 
  -9   6  15       38.80       30.70     20.20 o 
  -8   6  15        0.00        1.54      2.83 o 
  -7   6  15       12.26        1.32      3.06 o 
  -6   6  15       12.98        6.22      8.83 o 
  -5   6  15       45.92       51.17      8.30 o 
  -4   6  15        4.82        6.94      4.10 o 
  -3   6  15       21.05       17.99      4.93 o 
  -2   6  15       18.31       16.89      4.63 o 
  -1   6  15       10.42       10.75      4.07 o 
   0   6  15       29.63       21.54      5.39 o 
   1   6  15        0.08        0.99      2.42 o 
   2   6  15        6.35        6.92      3.41 o 
   3   6  15        0.92        1.06      2.33 o 
   4   6  15       20.48       20.96      6.62 o 
   5   6  15       27.91        2.67     15.81 o 
   6   6  15       23.89       19.99     15.19 o 
   7   6  15        9.42        6.34      8.40 o 
   8   6  15       11.52        4.63     10.59 o 
  -8   7  15        0.52        2.34      3.36 o 
  -7   7  15       10.69        6.64      4.80 o 
  -6   7  15       21.54        6.38     14.13 o 
  -5   7  15        6.67        3.61      3.62 o 
  -4   7  15        7.42        4.19      6.65 o 
  -3   7  15        1.60        1.47      3.22 o 
  -2   7  15        0.11       -0.44      2.73 o 
  -1   7  15        9.89        5.84      3.37 o 
   0   7  15        7.94        8.41      3.75 o 
   1   7  15        2.93        4.03      3.09 o 
   2   7  15        8.01        6.55      3.45 o 
   3   7  15       21.92       17.70      6.44 o 
   4   7  15        8.31        6.37      7.01 o 
   5   7  15        3.49       -1.63      4.90 o 
   6   7  15        5.66        4.92      7.94 o 
  -6   8  15        1.16        1.92      4.33 o 
  -5   8  15        7.91       10.25      5.38 o 
  -4   8  15        6.68        2.27      3.64 o 
  -3   8  15        0.41        0.61      3.43 o 
  -2   8  15       49.87       30.29     41.26 o 
  -1   8  15       15.04        6.90     10.55 o 
   0   8  15       66.54       79.24     10.69 o 
   1   8  15       25.44       38.08      7.47 o 
   2   8  15        3.82       10.27      3.65 o 
   3   8  15       69.37       81.63     12.37 o 
   4   8  15       59.52       74.11     11.05 o 
   5   8  15       37.99       50.94      9.93 o 
  -3   9  15       61.53       37.93     47.25 o 
  -2   9  15        1.20       -0.96      3.68 o 
  -1   9  15        6.94        4.37      4.07 o 
   0   9  15       74.40      102.28     12.38 o 
   1   9  15        0.18        0.02      3.53 o 
 -11   0  16        3.01        4.90      6.02 o 
 -10   0  16        1.38       -0.86      4.83 o 
  -9   0  16       24.59       42.02     13.30 o 
  -8   0  16        1.10       -0.86      4.90 o 
  -7   0  16       46.95       54.39     12.37 o 
  -6   0  16        0.67        1.92      4.96 o 
  -5   0  16        0.19       -3.51      3.97 o 
  -4   0  16        0.03       -2.78      3.44 o 
  -3   0  16      206.96      213.99     21.90 o 
  -2   0  16      658.49      643.04     36.99 o 
  -1   0  16     2134.86     2256.82     48.75 o 
   0   0  16     4277.38     4715.94     69.93 o 
   1   0  16     2997.02     3259.48     57.94 o 
   2   0  16       56.51       56.15      7.92 o 
   3   0  16      689.18      736.25     27.55 o 
   4   0  16       90.62       78.63      9.19 o 
   5   0  16       66.61       59.79      8.09 o 
   6   0  16      287.11      304.45     27.86 o 
   7   0  16        0.31        8.14      5.62 o 
   8   0  16        4.43       -0.33      5.10 o 
   9   0  16        0.41       -0.13      4.76 o 
  10   0  16       26.43       26.87     10.52 o 
 -12   1  16        0.25       10.59      5.03 o 
 -11   1  16        3.72        3.27      4.04 o 
 -10   1  16       10.91        8.95      4.98 o 
  -9   1  16        1.11        2.86      3.53 o 
  -8   1  16       12.86       12.05      5.33 o 
  -7   1  16        5.74        5.78      4.35 o 
  -6   1  16        2.87        8.43      5.46 o 
  -5   1  16       14.78       14.55      5.54 o 
  -4   1  16        0.06       -1.05      2.91 o 
  -3   1  16      187.45      187.59     14.55 o 
  -2   1  16      104.85      101.39      9.60 o 
  -1   1  16      129.63      130.24      9.96 o 
   0   1  16       46.21       47.13      5.67 o 
   1   1  16        0.77       -0.20      3.50 o 
   2   1  16      298.93      316.22     12.87 o 
   3   1  16        5.62       10.51      3.05 o 
   4   1  16      115.33      123.04      8.02 o 
   5   1  16        0.03       -0.02      2.03 o 
   6   1  16       51.68       56.53      9.05 o 
   7   1  16        1.82        1.85      4.07 o 
   8   1  16        0.08       -3.20      3.20 o 
   9   1  16        0.11        3.05      3.43 o 
  10   1  16        0.05       -3.60      3.60 o 
 -12   2  16        5.20       11.18      7.94 o 
 -11   2  16        3.22        3.12     12.34 o 
 -10   2  16       21.95       32.56      8.23 o 
  -9   2  16       11.96       15.23      5.45 o 
  -8   2  16        5.89       16.20      5.99 o 
  -7   2  16        0.04       -1.76      2.94 o 
  -6   2  16       28.42       23.54      7.09 o 
  -5   2  16       71.01       71.59      9.82 o 
  -4   2  16       23.33       13.58      5.39 o 
  -3   2  16        7.82       13.19      5.00 o 
  -2   2  16      155.94      148.99     10.72 o 
  -1   2  16       18.18       18.49      4.98 o 
   0   2  16        3.16        6.12      3.27 o 
   1   2  16      685.98      710.01     19.44 o 
   2   2  16        0.39       -0.22      1.92 o 
   3   2  16        2.95       -0.46      1.87 o 
   4   2  16       57.39       57.17      5.61 o 
   5   2  16        4.98        3.62      3.88 o 
   6   2  16        9.68       10.77      5.11 o 
   7   2  16        6.44        5.99      4.15 o 
   8   2  16        0.76       -2.88      2.88 o 
   9   2  16        6.37        0.67      3.95 o 
  10   2  16        1.34        5.49      7.15 o 
 -11   3  16        8.41        2.78      6.09 o 
 -10   3  16       10.93       12.35      5.72 o 
  -9   3  16        2.40        2.00      2.96 o 
  -8   3  16       16.99       24.18      5.52 o 
  -7   3  16        1.08        3.40      2.62 o 
  -6   3  16        1.35       -1.12      3.21 o 
  -5   3  16        0.87        0.57      2.58 o 
  -4   3  16        9.44       14.82      5.41 o 
  -3   3  16        1.76        1.48      2.76 o 
  -2   3  16       41.35       42.67      6.60 o 
  -1   3  16        0.34       -1.53      1.80 o 
   0   3  16        0.26        0.29      2.24 o 
   1   3  16        8.36        8.72      3.70 o 
   2   3  16        0.57       -0.32      2.00 o 
   3   3  16        0.02        0.12      1.75 o 
   4   3  16        0.08        1.53      1.90 o 
   5   3  16       19.42       22.30      4.93 o 
   6   3  16       62.87       69.20      7.39 o 
   7   3  16       20.61       19.78      6.55 o 
   8   3  16        0.61       -0.46      6.09 o 
   9   3  16        5.74        1.85      6.02 o 
 -11   4  16       86.79      114.03     12.94 o 
 -10   4  16       44.42       59.88      8.08 o 
  -9   4  16       13.00        4.63      5.63 o 
  -8   4  16        0.14       -1.34      2.65 o 
  -7   4  16        2.88        1.77      2.42 o 
  -6   4  16        6.76        5.93      3.14 o 
  -5   4  16       38.32       42.25      6.73 o 
  -4   4  16       20.61       29.86      7.67 o 
  -3   4  16        9.65       12.62      4.20 o 
  -2   4  16       70.16       65.76      7.59 o 
  -1   4  16        0.34        0.05      2.43 o 
   0   4  16       85.31       80.87      8.25 o 
   1   4  16       94.63       83.69      8.17 o 
   2   4  16       25.88       28.42      5.80 o 
   3   4  16       40.14       38.68      6.03 o 
   4   4  16        0.00        0.17      2.88 o 
   5   4  16        0.00       -0.67      2.01 o 
   6   4  16        8.70        7.77      5.11 o 
   7   4  16        0.30       -3.71      5.62 o 
   8   4  16       10.55       17.07     10.06 o 
   9   4  16       30.78       52.34     16.34 o 
 -10   5  16       31.27       55.90      7.85 o 
  -9   5  16        0.37        1.22      2.89 o 
  -8   5  16        6.89        5.73      6.56 o 
  -7   5  16        7.15        7.88      3.50 o 
  -6   5  16        9.83        9.41      4.00 o 
  -5   5  16        1.92        3.58      3.77 o 
  -4   5  16        5.04        4.78      5.79 o 
  -3   5  16       84.87       75.92      8.19 o 
  -2   5  16       15.29       13.31      4.46 o 
  -1   5  16       14.78        9.28      3.75 o 
   0   5  16       13.67       11.12      4.01 o 
   1   5  16       41.44       50.18      6.98 o 
   2   5  16       13.15       19.87      4.87 o 
   3   5  16        6.36        6.53      3.06 o 
   4   5  16       14.79       14.96      6.42 o 
   5   5  16       45.45       37.34     21.08 o 
   6   5  16        7.02        6.02      3.43 o 
   7   5  16        1.86        1.00      4.15 o 
   8   5  16        7.35        9.23     12.54 o 
  -9   6  16       10.26        6.42      3.95 o 
  -8   6  16        0.12       -0.93      3.43 o 
  -7   6  16        7.07        1.49      3.95 o 
  -6   6  16       13.94        9.02      5.15 o 
  -5   6  16        0.54        0.99      3.16 o 
  -4   6  16        3.95       -2.84      2.96 o 
  -3   6  16        7.54       10.24      3.84 o 
  -2   6  16       26.21       33.87      6.73 o 
  -1   6  16        0.19       -2.34      2.34 o 
   0   6  16        7.92        3.60      3.10 o 
   1   6  16       22.31       26.72      5.78 o 
   2   6  16       53.61       79.51      8.40 o 
   3   6  16        1.95        5.88      4.38 o 
   4   6  16       30.91       11.60     13.76 o 
   5   6  16        3.47       -2.94      2.94 o 
   6   6  16        1.27        1.96      2.88 o 
   7   6  16        0.71        4.65      5.63 o 
  -7   7  16       11.76       10.56      6.57 o 
  -6   7  16        3.93       -2.90      2.90 o 
  -5   7  16        3.66        6.84      8.34 o 
  -4   7  16        8.58        3.15      4.07 o 
  -3   7  16        7.43        3.92      3.18 o 
  -2   7  16        0.13        1.70      3.28 o 
  -1   7  16       38.56       64.60      7.74 o 
   0   7  16       27.23       37.02      6.65 o 
   1   7  16        7.42       11.24      4.09 o 
   2   7  16       15.88       25.10      5.88 o 
   3   7  16       40.22       48.04     10.34 o 
   4   7  16        0.49       -1.12      5.23 o 
   5   7  16        0.20       -0.15      3.77 o 
  -5   8  16        4.32        6.32      8.97 o 
  -4   8  16        6.63        3.74      4.21 o 
  -3   8  16       10.53        4.99      6.98 o 
  -2   8  16       22.03       10.79     13.76 o 
  -1   8  16        5.69        3.43      3.67 o 
   0   8  16        3.94        5.07      7.91 o 
   1   8  16       29.35       47.95      7.78 o 
   2   8  16       50.41       90.68     11.53 o 
   3   8  16        0.53        0.80      4.36 o 
 -11   1  17        6.48       12.90      5.23 o 
 -10   1  17       39.83       59.19      9.29 o 
  -9   1  17        1.90        2.88      4.33 o 
  -8   1  17        1.45        3.18      3.74 o 
  -7   1  17       52.20       58.14      9.47 o 
  -6   1  17       17.26       18.81      6.27 o 
  -5   1  17        4.78        1.80      3.14 o 
  -4   1  17       74.37       79.10     10.06 o 
  -3   1  17       31.56       29.04      7.07 o 
  -2   1  17       30.62       31.20      6.26 o 
  -1   1  17        0.55       -0.06      2.45 o 
   0   1  17      340.82      351.16     14.25 o 
   1   1  17       38.33       39.60      6.06 o 
   2   1  17       54.53       52.10      5.65 o 
   3   1  17       29.66       31.63      6.24 o 
   4   1  17       34.65       37.10      4.86 o 
   5   1  17       39.63       52.76      7.16 o 
   6   1  17       71.81       76.46     11.14 o 
   7   1  17       80.58       81.19     10.46 o 
   8   1  17        8.80       11.98      5.48 o 
   9   1  17       21.58       38.98     11.38 o 
 -11   2  17       30.22       46.95     12.90 o 
 -10   2  17        8.63        7.82      4.66 o 
  -9   2  17        7.71       10.91      5.22 o 
  -8   2  17       17.82       23.13      7.25 o 
  -7   2  17        0.09        3.18      3.85 o 
  -6   2  17       20.72       34.75      8.72 o 
  -5   2  17      254.40      263.82     18.52 o 
  -4   2  17        0.14        1.31      2.94 o 
  -3   2  17        0.02        0.19      2.85 o 
  -2   2  17        0.04        1.45      2.50 o 
  -1   2  17      101.81      106.70      9.24 o 
   0   2  17      119.54      127.61     10.35 o 
   1   2  17       32.78       34.20      6.00 o 
   2   2  17       12.67       13.53      3.83 o 
   3   2  17       58.55       63.33      6.03 o 
   4   2  17       73.57       85.92      7.04 o 
   5   2  17       47.72       53.34      6.60 o 
   6   2  17       63.66       52.04      9.48 o 
   7   2  17       10.41        8.17      4.52 o 
   8   2  17        0.05       -0.91      3.33 o 
   9   2  17        5.10        7.81      7.94 o 
 -11   3  17       11.62        9.33      9.46 o 
 -10   3  17       28.01       33.80      7.17 o 
  -9   3  17       22.98        2.26     16.21 o 
  -8   3  17        5.21        6.98      4.90 o 
  -7   3  17        1.74        2.45      3.85 o 
  -6   3  17        0.32        1.69      3.43 o 
  -5   3  17        0.01       -2.76      2.76 o 
  -4   3  17        0.78        4.05      4.90 o 
  -3   3  17       31.18       35.09      6.77 o 
  -2   3  17       18.55       18.14      4.78 o 
  -1   3  17        5.92        2.32      2.86 o 
   0   3  17       82.51       88.87      8.50 o 
   1   3  17        3.08        3.67      2.68 o 
   2   3  17        0.26        1.59      2.30 o 
   3   3  17        1.67        2.97      2.35 o 
   4   3  17       21.33       24.51      5.84 o 
   5   3  17       14.15       11.73      5.87 o 
   6   3  17        0.22        2.74      5.29 o 
   7   3  17        2.42        9.78      4.75 o 
   8   3  17        3.54       10.32      8.14 o 
 -10   4  17       39.81       56.27     10.05 o 
  -9   4  17        2.46       -2.91      2.91 o 
  -8   4  17        0.03       -0.22      2.86 o 
  -7   4  17        2.40        5.35      4.13 o 
  -6   4  17       16.45       17.48      4.67 o 
  -5   4  17       39.60       43.59      6.93 o 
  -4   4  17       32.33       35.46      8.51 o 
  -3   4  17        8.96        9.48      4.50 o 
  -2   4  17       13.10       13.43      4.57 o 
  -1   4  17        1.91        0.14      2.43 o 
   0   4  17       90.24       77.69     12.32 o 
   1   4  17       62.08       79.12      8.82 o 
   2   4  17        3.76        2.13      2.58 o 
   3   4  17      127.74      135.72     10.45 o 
   4   4  17       24.95       29.74      7.84 o 
   5   4  17       74.06       67.50     36.82 o 
   6   4  17        7.70       -1.46      5.62 o 
   7   4  17        0.03       -4.04      5.10 o 
   8   4  17        0.59       -3.24      5.96 o 
  -9   5  17        0.60        1.03      3.28 o 
  -8   5  17        0.78        0.56      2.68 o 
  -7   5  17        0.82        2.27      3.08 o 
  -6   5  17        4.26       -0.56      2.24 o 
  -5   5  17       41.52       43.55      9.72 o 
  -4   5  17        2.93        5.65      4.04 o 
  -3   5  17        8.82        8.64      3.75 o 
  -2   5  17       20.25       30.01      6.48 o 
  -1   5  17       71.36       74.45      8.24 o 
   0   5  17       13.64        9.54      4.68 o 
   1   5  17        0.92        0.65      2.25 o 
   2   5  17        1.15        0.04      2.85 o 
   3   5  17        3.34        1.28      2.51 o 
   4   5  17       46.70       23.16     29.45 o 
   5   5  17        0.04       -3.23      3.23 o 
   6   5  17       20.99        8.88      7.64 o 
   7   5  17        9.89        0.53      7.01 o 
  -8   6  17       37.25       29.75     20.10 o 
  -7   6  17       15.59       10.79     12.68 o 
  -6   6  17        2.10        2.52      3.24 o 
  -5   6  17        0.41       -2.62      2.71 o 
  -4   6  17       18.79        4.58     11.38 o 
  -3   6  17        1.94        1.21      2.60 o 
  -2   6  17        2.37        4.99      3.12 o 
  -1   6  17       22.40       32.94      6.91 o 
   0   6  17        0.05        0.22      2.55 o 
   1   6  17       36.21       45.77      7.29 o 
   2   6  17       28.14       36.42      6.44 o 
   3   6  17        0.81        2.92      6.32 o 
   4   6  17        0.80        0.22      3.44 o 
   5   6  17       13.11        2.73     15.32 o 
   6   6  17       20.64       23.26     17.50 o 
  -6   7  17        1.73        3.98      4.00 o 
  -5   7  17       16.55        2.19     10.45 o 
  -4   7  17        0.25        3.61      3.60 o 
  -3   7  17        4.34        5.79      6.35 o 
  -2   7  17        9.00        7.78      6.88 o 
  -1   7  17        0.24        1.11      2.76 o 
   0   7  17       22.78       39.78      7.07 o 
   1   7  17       20.77       33.85      6.67 o 
   2   7  17        0.00       -1.49      2.64 o 
   3   7  17        0.03       -1.69      3.55 o 
   4   7  17       14.09       13.44      6.30 o 
  -3   8  17        1.24       -0.65      3.89 o 
  -2   8  17        3.56        3.32      4.05 o 
  -1   8  17       15.15       16.54      5.92 o 
   0   8  17        0.27        0.16      3.25 o 
   1   8  17       64.63       84.86      9.39 o 
 -11   0  18        3.24       -3.37      7.15 o 
 -10   0  18        2.29        4.96      6.15 o 
  -9   0  18        7.01        7.15      5.43 o 
  -8   0  18        8.22       13.17      7.94 o 
  -7   0  18       26.01       33.55     12.04 o 
  -6   0  18      105.58      108.59     17.67 o 
  -5   0  18        1.35        2.91      4.76 o 
  -4   0  18        0.72        0.46      4.17 o 
  -3   0  18       35.56       21.57      9.53 o 
  -2   0  18        1.05        3.44      4.04 o 
  -1   0  18       18.85       18.06      8.34 o 
   0   0  18      237.38      251.53     17.54 o 
   1   0  18      223.87      244.89     17.33 o 
   2   0  18      428.85      456.54     23.41 o 
   3   0  18      358.25      406.53     21.96 o 
   4   0  18      117.92      155.42     13.63 o 
   5   0  18      644.58      775.58     46.32 o 
   6   0  18       85.12      125.59     19.19 o 
   7   0  18       10.77       34.41     11.91 o 
   8   0  18       27.54       35.86     11.71 o 
 -10   1  18        5.07       10.71      5.99 o 
  -9   1  18       16.90       18.48      5.71 o 
  -8   1  18        8.49        5.76      5.23 o 
  -7   1  18        0.00        0.96      3.88 o 
  -6   1  18       18.32       18.74      6.70 o 
  -5   1  18       12.42       15.64      5.84 o 
  -4   1  18        0.69        2.86      3.30 o 
  -3   1  18        4.92        3.81      3.44 o 
  -2   1  18       56.84       56.18      8.54 o 
  -1   1  18       80.00       80.22      8.31 o 
   0   1  18        2.61        4.58      3.13 o 
   1   1  18      140.81      145.03      9.50 o 
   2   1  18       19.08       18.26      4.18 o 
   3   1  18       71.59       68.64      7.49 o 
   4   1  18      109.15      132.46      8.82 o 
   5   1  18       37.14       51.00      9.56 o 
   6   1  18       48.44       54.03      9.61 o 
   7   1  18       22.67       18.51      5.86 o 
   8   1  18        2.42        7.55      4.67 o 
 -10   2  18       34.44       59.03     11.16 o 
  -9   2  18        7.24        2.60      3.72 o 
  -8   2  18        2.85        1.30      6.45 o 
  -7   2  18       51.07       64.85     14.16 o 
  -6   2  18        3.26        3.16      4.11 o 
  -5   2  18        2.48        3.18      4.37 o 
  -4   2  18        2.90        0.99      3.09 o 
  -3   2  18        3.98        6.05      3.62 o 
  -2   2  18       85.11       85.31      8.59 o 
  -1   2  18      134.44      139.33     10.88 o 
   0   2  18       21.61       19.76      4.76 o 
   1   2  18        3.15        4.43      2.73 o 
   2   2  18        0.02       -0.72      2.22 o 
   3   2  18        1.81        3.95      2.25 o 
   4   2  18       15.00       15.76      4.56 o 
   5   2  18       25.14       25.44      5.28 o 
   6   2  18       19.43       14.81      6.22 o 
   7   2  18       19.15       26.18      6.94 o 
   8   2  18        1.39        3.53      4.23 o 
 -10   3  18       11.76       11.70      6.50 o 
  -9   3  18       45.46       21.02     34.01 o 
  -8   3  18       48.18       35.48     34.90 o 
  -7   3  18        3.07       -2.62      2.62 o 
  -6   3  18        0.91        0.55      3.56 o 
  -5   3  18        3.06        3.34      3.46 o 
  -4   3  18        6.68        6.49      4.37 o 
  -3   3  18        3.32        2.26      3.10 o 
  -2   3  18        5.07        3.63      3.19 o 
  -1   3  18       35.62       33.39      6.60 o 
   0   3  18        3.26        1.14      2.65 o 
   1   3  18        3.46        6.49      3.30 o 
   2   3  18        7.28        6.27      3.14 o 
   3   3  18        3.51        7.31      2.86 o 
   4   3  18       43.90       40.81     18.44 o 
   5   3  18       45.18       51.18      7.14 o 
   6   3  18        0.66        3.88      3.89 o 
   7   3  18        1.77        0.13      5.89 o 
   8   3  18       18.46       30.70     11.91 o 
  -9   4  18        0.38       -0.17      3.88 o 
  -8   4  18        4.22       -0.85      3.94 o 
  -7   4  18        0.38        0.09      3.06 o 
  -6   4  18        6.78        0.52      2.57 o 
  -5   4  18        9.71        6.15      4.57 o 
  -4   4  18        0.16        0.82      4.53 o 
  -3   4  18        0.28        0.28      2.73 o 
  -2   4  18        7.22        6.93      4.14 o 
  -1   4  18       15.03       11.57      3.97 o 
   0   4  18        3.89        1.13      2.88 o 
   1   4  18        5.58        5.18      2.85 o 
   2   4  18       33.82       30.77      6.21 o 
   3   4  18       35.01       24.68     11.95 o 
   4   4  18        0.63        1.95      3.71 o 
   5   4  18      160.53       99.24    108.16 o 
   6   4  18       24.27        1.12      6.22 o 
   7   4  18        3.37       -4.30      5.96 o 
  -8   5  18        5.26        4.37      4.26 o 
  -7   5  18       12.69        0.23      8.80 o 
  -6   5  18        0.01        1.38      3.51 o 
  -5   5  18        2.06        2.54      2.87 o 
  -4   5  18        0.20       -3.03      4.17 o 
  -3   5  18        7.70        4.07      4.72 o 
  -2   5  18        0.09        1.02      2.68 o 
  -1   5  18        0.41       -0.20      2.49 o 
   0   5  18        3.22        8.37      3.35 o 
   1   5  18       43.22       53.09      7.60 o 
   2   5  18       21.82       15.10      6.11 o 
   3   5  18       80.09       26.19     39.24 o 
   4   5  18        1.08       -0.10      3.33 o 
   5   5  18        1.11       -4.56      5.53 o 
   6   5  18       14.87       -0.26      7.87 o 
  -7   6  18        0.48       -0.39      3.57 o 
  -6   6  18        1.36        1.71      3.33 o 
  -5   6  18       16.25        9.41      6.65 o 
  -4   6  18        0.34        0.53      3.22 o 
  -3   6  18        1.88        3.17      3.06 o 
  -2   6  18        2.00        1.97      3.11 o 
  -1   6  18       15.87       15.57      4.32 o 
   0   6  18       11.07       12.60      4.01 o 
   1   6  18        8.23        9.63      3.60 o 
   2   6  18        5.10        3.52      2.95 o 
   3   6  18        0.86        0.63      3.89 o 
   4   6  18        0.40       -2.69      3.37 o 
   5   6  18        2.33       -0.79      7.28 o 
  -5   7  18        2.81        2.33      4.00 o 
  -4   7  18       21.66       12.37     17.44 o 
  -3   7  18        0.04       -3.13      3.13 o 
  -2   7  18        5.65        0.29      3.51 o 
  -1   7  18       43.67       53.45      7.25 o 
   0   7  18        0.12       -0.33      2.51 o 
   1   7  18       16.60       31.19      6.59 o 
   2   7  18        0.57       -0.30      9.59 o 
 -10   1  19       10.21       15.16      7.07 o 
  -9   1  19        2.81        2.95      4.99 o 
  -8   1  19       21.24       -0.11      3.50 o 
  -7   1  19        4.13       -1.25      2.43 o 
  -6   1  19       49.79        5.07      6.55 o 
  -5   1  19        0.22       -0.96      3.31 o 
  -4   1  19        3.82        2.09      3.74 o 
  -3   1  19        0.96        4.42      3.54 o 
  -2   1  19       46.30       46.22      7.88 o 
  -1   1  19      101.08      102.65      9.53 o 
   0   1  19       83.92       78.08      8.50 o 
   1   1  19        2.50        2.89      2.32 o 
   2   1  19       13.03       17.96      3.87 o 
   3   1  19       45.59       49.17      6.36 o 
   4   1  19       33.19       29.92      6.35 o 
   5   1  19       18.35       25.03     10.16 o 
   6   1  19        5.12        4.47      6.62 o 
   7   1  19       65.91       97.75     12.13 o 
  -9   2  19        4.94        1.96      4.58 o 
  -8   2  19       27.77        1.87      4.47 o 
  -7   2  19        0.78        3.12      3.16 o 
  -6   2  19        2.65        0.92      3.68 o 
  -5   2  19       10.35        2.69      3.57 o 
  -4   2  19       30.57       38.55      9.16 o 
  -3   2  19       26.28       27.02      7.48 o 
  -2   2  19        1.14        0.46      2.63 o 
  -1   2  19      386.27      451.28     20.11 o 
   0   2  19       43.85       55.39      7.23 o 
   1   2  19       11.32       16.95      4.40 o 
   2   2  19       13.01        9.95      3.29 o 
   3   2  19        0.21        0.76      2.13 o 
   4   2  19       17.81       15.35      4.64 o 
   5   2  19        0.00       -3.26      3.26 o 
   6   2  19        5.60        4.96      5.72 o 
   7   2  19        0.01       -0.51      3.93 o 
  -9   3  19        9.38       -0.02      5.59 o 
  -8   3  19        5.75        3.49      3.96 o 
  -7   3  19        3.62        0.27      3.72 o 
  -6   3  19       11.72       -0.80      2.78 o 
  -5   3  19        1.01       -0.69      3.23 o 
  -4   3  19        3.68       -0.63      2.85 o 
  -3   3  19       59.46       54.88     18.10 o 
  -2   3  19        4.21        4.91      2.90 o 
  -1   3  19       66.62       67.30      8.06 o 
   0   3  19        0.91       -2.46      2.46 o 
   1   3  19        8.74       10.60      4.01 o 
   2   3  19       13.38       14.51      4.61 o 
   3   3  19       56.19       35.21     19.85 o 
   4   3  19        0.02        3.88      3.10 o 
   5   3  19       11.48       12.11      4.17 o 
   6   3  19        0.86        2.76      3.93 o 
  -8   4  19        4.41       -1.24      6.62 o 
  -7   4  19        0.02        0.68      4.29 o 
  -6   4  19        0.22        0.51      3.48 o 
  -5   4  19        1.39        2.26      3.30 o 
  -4   4  19        3.75       -0.46      4.04 o 
  -3   4  19       92.56       52.23     35.68 o 
  -2   4  19        3.01        3.14      2.82 o 
  -1   4  19       72.81       78.25      8.55 o 
   0   4  19       34.59       47.77      7.47 o 
   1   4  19        9.03        7.08      3.87 o 
   2   4  19        0.08        0.76      2.41 o 
   3   4  19        0.25        0.55      3.80 o 
   4   4  19        6.92       -3.34      3.34 o 
   5   4  19       41.34       34.14     38.25 o 
   6   4  19        0.00        2.78      7.74 o 
  -7   5  19        0.11        1.71      4.77 o 
  -6   5  19        0.08       -0.30      3.49 o 
  -5   5  19        4.66        7.67      4.84 o 
  -4   5  19        0.59       -2.94      2.94 o 
  -3   5  19        4.68        0.65      3.03 o 
  -2   5  19       52.18       63.25      7.90 o 
  -1   5  19        0.62       -1.18      2.30 o 
   0   5  19       42.31       46.72      7.59 o 
   1   5  19       39.03       24.69     15.64 o 
   2   5  19       20.69       10.82      7.43 o 
   3   5  19       36.20       19.05     24.25 o 
   4   5  19       35.48       25.65     19.98 o 
   5   5  19       34.76       23.92     22.93 o 
  -5   6  19       11.15       10.17     14.16 o 
  -4   6  19        0.08        4.86      3.56 o 
  -3   6  19        4.62        5.99      3.91 o 
  -2   6  19        3.46        4.54      3.12 o 
  -1   6  19        6.48       13.35      4.62 o 
   0   6  19       36.45       37.20      6.84 o 
   1   6  19        0.03       -2.50      2.50 o 
   2   6  19        5.15       12.40      5.80 o 
   3   6  19        1.37       -1.17      4.13 o 
  -9   0  20        6.65        1.32      7.74 o 
  -8   0  20        6.61       -0.26      5.76 o 
  -7   0  20        9.29       -2.45      5.96 o 
  -6   0  20       56.64       -1.19      4.30 o 
  -5   0  20        7.48        0.53      3.11 o 
  -4   0  20        2.29        4.50      5.82 o 
  -3   0  20       20.39       29.71     11.84 o 
  -2   0  20        2.42        0.93      4.10 o 
  -1   0  20        3.87        9.07      6.15 o 
   0   0  20       24.82       25.77      7.01 o 
   1   0  20        1.49        0.43      3.41 o 
   2   0  20       59.28       73.38      9.98 o 
   3   0  20       66.79       65.54     12.08 o 
   4   0  20       31.81       53.33     15.29 o 
   5   0  20       64.57       92.24     17.34 o 
   6   0  20       12.09        9.40      7.28 o 
  -9   1  20        0.47       -2.28      4.77 o 
  -8   1  20        0.45        0.44      4.54 o 
  -7   1  20       31.47       -0.90      4.14 o 
  -6   1  20        0.26        0.71      3.55 o 
  -5   1  20       12.21        2.53      2.65 o 
  -4   1  20        8.13        7.61      4.02 o 
  -3   1  20        0.21       -2.85      2.85 o 
  -2   1  20        9.28       18.64      6.24 o 
  -1   1  20       82.37       74.57      9.87 o 
   0   1  20        1.48        2.08      2.78 o 
   1   1  20       21.40       25.92      4.87 o 
   2   1  20        0.70        2.04      2.90 o 
   3   1  20       10.53       10.75      3.08 o 
   4   1  20       28.88       30.34      6.57 o 
   5   1  20       21.39       21.67      6.85 o 
   6   1  20       63.65       68.71     10.16 o 
  -8   2  20       23.92       -1.82      4.37 o 
  -7   2  20       14.83        1.92      4.40 o 
  -6   2  20       50.50        0.07      3.71 o 
  -5   2  20       54.46       22.36     30.34 o 
  -4   2  20        0.47       -2.39      2.69 o 
  -3   2  20       74.52       75.37     10.27 o 
  -2   2  20        5.61        3.54      3.37 o 
  -1   2  20       62.50       71.92      9.84 o 
   0   2  20       21.84       14.13      8.79 o 
   1   2  20        0.08        5.17      2.96 o 
   2   2  20        1.62       -0.12      2.15 o 
   3   2  20       51.37       59.20      6.29 o 
   4   2  20        1.64       -0.89      2.76 o 
   5   2  20        5.36       11.37      5.04 o 
   6   2  20        0.17       -3.30      3.30 o 
  -8   3  20        0.32        5.44      5.14 o 
  -7   3  20        7.60        1.39      4.30 o 
  -6   3  20       35.64        2.34      3.93 o 
  -5   3  20        0.04       -1.59      3.28 o 
  -4   3  20       23.56       11.02     19.42 o 
  -3   3  20        4.98       11.57      4.81 o 
  -2   3  20       52.61       47.17     12.98 o 
  -1   3  20      113.65       85.44     38.63 o 
   0   3  20        3.87        2.37      3.51 o 
   1   3  20        4.27        3.29      2.46 o 
   2   3  20       55.14       34.25     21.06 o 
   3   3  20        0.01        0.64      3.69 o 
   4   3  20        2.71       -1.98      3.69 o 
   5   3  20        0.09        5.33      9.93 o 
  -7   4  20        1.92       -3.65      3.93 o 
  -6   4  20        9.47       -1.30      3.54 o 
  -5   4  20        1.52       -3.60      3.74 o 
  -4   4  20        1.59        3.73      3.60 o 
  -3   4  20        0.56       -2.65      3.02 o 
  -2   4  20       54.99       74.17      9.71 o 
  -1   4  20        8.94        5.81      3.02 o 
   0   4  20       44.47       22.78     16.26 o 
   1   4  20       19.11       13.30      6.91 o 
   2   4  20        1.04       -0.80      2.62 o 
   3   4  20        1.48       -1.92      3.50 o 
   4   4  20       10.33        5.11      4.27 o 
  -5   5  20        8.88       -0.47      3.64 o 
  -4   5  20       10.70        9.70      5.14 o 
  -3   5  20       17.01       11.07      5.17 o 
  -2   5  20        5.00        4.21      3.20 o 
  -1   5  20       43.91       56.56      7.93 o 
   0   5  20        7.92       11.40      3.94 o 
   1   5  20       19.79       10.44      6.79 o 
   2   5  20       16.77       15.72     13.47 o 
   3   5  20        0.04       -5.06      5.06 o 
  -3   6  20       12.58       25.74     11.84 o 
  -2   6  20       75.80      103.85     12.22 o 
  -1   6  20        1.87        3.60      3.09 o 
   0   6  20       50.51       77.79      8.89 o 
  -7   1  21       40.68       -1.89      4.06 o 
  -6   1  21        2.89       -0.72      3.92 o 
  -5   1  21        2.29       -0.90      3.46 o 
  -4   1  21        2.00        2.37      3.33 o 
  -3   1  21        3.23       -0.54      2.91 o 
  -2   1  21        2.59       -0.41      2.86 o 
  -1   1  21        3.32       -1.50      2.59 o 
   0   1  21        4.03        5.81      2.76 o 
   1   1  21        0.03       -2.19      2.19 o 
   2   1  21       24.88       30.99      5.62 o 
   3   1  21        0.65        4.08      2.59 o 
   4   1  21        0.01        1.78      6.15 o 
   5   1  21        0.27       -1.38      9.40 o 
  -7   2  21        4.03       -1.02      4.80 o 
  -6   2  21        8.83       -1.54      4.51 o 
  -5   2  21        0.14        2.81      3.88 o 
  -4   2  21        3.54       -3.05      3.07 o 
  -3   2  21        3.85        4.20      3.34 o 
  -2   2  21        1.65        5.74      3.27 o 
  -1   2  21       22.60        7.33      8.13 o 
   0   2  21        0.26        2.44      2.70 o 
   1   2  21        0.01       -0.79      2.46 o 
   2   2  21        3.63        5.01      3.48 o 
   3   2  21        3.98        4.20      2.93 o 
   4   2  21       26.52       54.22      7.32 o 
  -6   3  21       28.92       -0.71      4.25 o 
  -5   3  21       28.74        8.59     14.69 o 
  -4   3  21        5.81        3.99      3.73 o 
  -3   3  21        4.50        7.49      4.47 o 
  -2   3  21       24.83       10.03      9.46 o 
  -1   3  21        7.27        5.31      4.26 o 
   0   3  21       12.99        9.32      7.14 o 
   1   3  21        1.19       -0.64      2.81 o 
   2   3  21        6.41        7.96      3.49 o 
   3   3  21        8.63        2.93      6.12 o 
   4   3  21       30.57       17.68     16.01 o 
  -5   4  21        0.07        0.87      3.91 o 
  -4   4  21        7.07        1.06      3.11 o 
  -3   4  21       16.96       26.80      7.87 o 
  -2   4  21       25.48       18.09      5.45 o 
  -1   4  21       14.91       11.60      5.66 o 
   0   4  21        2.61        0.69      3.13 o 
   1   4  21        0.01       -2.62      2.62 o 
   2   4  21        3.33        4.27      3.31 o 
  -2   5  21       74.33       92.66     12.78 o 
  -1   5  21       31.72       47.25      7.86 o 
   0   5  21       13.58       20.44      5.48 o 
  -6   0  22        0.23        0.99      7.21 o 
  -5   0  22       10.43        0.60      5.82 o 
  -4   0  22        5.40        7.48      5.89 o 
  -3   0  22        3.28        4.90      5.49 o 
  -2   0  22       17.84       17.80      8.21 o 
  -1   0  22       21.50       46.65     10.85 o 
   0   0  22        6.15        3.57      3.84 o 
   1   0  22        1.38        1.23      3.40 o 
   2   0  22       14.01       16.93      4.98 o 
   3   0  22       31.49       43.44     14.03 o 
  -6   1  22        4.31       -2.07      4.76 o 
  -5   1  22        3.75        1.20      4.30 o 
  -4   1  22        1.19        2.56      3.28 o 
  -3   1  22       10.07       13.36      5.24 o 
  -2   1  22        0.96       -0.59      6.55 o 
  -1   1  22        2.99        8.61      3.98 o 
   0   1  22       15.33       19.32     10.07 o 
   1   1  22        1.52       -1.84      2.36 o 
   2   1  22        0.23        3.15      2.50 o 
   3   1  22       16.46       19.06      4.69 o 
  -5   2  22        0.80       -1.66      3.61 o 
  -4   2  22       42.44       73.07     23.95 o 
  -3   2  22       37.96       50.50      9.16 o 
  -2   2  22       19.60       27.65     16.41 o 
  -1   2  22       80.44       50.96     30.77 o 
   0   2  22       28.09       18.10      9.63 o 
   1   2  22       17.38       16.53      9.28 o 
   2   2  22        3.48       -1.49      2.58 o 
  -4   3  22       14.03       10.34     12.04 o 
  -3   3  22        1.92        5.27      3.30 o 
  -2   3  22      186.31      219.31     18.48 o 
  -1   3  22       14.18        7.59      7.20 o 
   0   3  22       19.71       11.31      7.81 o 
   1   3  22        4.59        4.50      3.49 o 
  -2   1  23       29.04       31.92      8.05 o 
  -1   1  23        2.75       -1.87      2.99 o 
   0   1  23       13.27       18.70      9.73 o 
                                                 
